# Supplementary material for: Crystal structure of canagliflozin hemihydrate
Source: Acta Crystallogr E Crystallogr Commun. 2016 Apr 26;72(Pt 5):734–6. doi: 10.1107/S2056989016006769 (PMC4908520; doi:10.1107/S2056989016006769)
Supplement: Supplementary file 1 [file e-72-00734-sup1.cif]

##############################################################################
#                                                                            #
# This CIF contains the data in a paper accepted for publication in          #
# Acta Crystallographica Section E. It conforms to the requirements of       #
# Notes for Authors for Acta Crystallographica Section E, and has been       #
# peer reviewed under the auspices of the IUCr Commission on Journals.       #
#                                                                            #
# Full details of the Crystallographic Information File format               #
# are given in the paper "The Crystallographic Information File (CIF):       #
# a New Standard Archive File for Crystallography" by S. R. Hall, F. H.      #
# Allen and I. D. Brown [Acta Cryst. (1991), A47, 655-685].                  #
#                                                                            #
# The current version of the core CIF dictionary is obtainable from          #
# ftp://ftp.iucr.org/pub/cif_core.dic.                                       #
#                                                                            #
# Software is freely available for graphical display of the structure(s)     #
# in this CIF. For information consult the CIF software page                 #
# http://www.iucr.org/resources/cif/software.                                #
#                                                                            #
# This file may be used for bona fide research purposes within the           #
# scientific community so long as proper attribution is given to the journal # 
# article from which it was obtained.                                        #
#                                                                            #
##############################################################################
data_I
_audit_creation_method     SHELXL-97
_chemical_name_systematic
;\
(2<i>S</i>,3<i>R</i>,4<i>R</i>,5<i>S</i>,6<i>R</i>)-\
2-(3-{[5-(4-Fluorophenyl)thiophen-2-yl]methyl}-4-methylphenyl)-\
6-(hydroxymethyl)-3,4,5,6-tetrahydro-2<i>H</i>-pyran-3,4,5-triol hemihydrate
;
_chemical_name_common     canagliflozin
_chemical_formula_moiety     '2(C24 H25 F O5 S), H2 O'
_chemical_formula_sum     'C48 H52 F2 O11 S2'
_chemical_formula_iupac     '2C24 H25 F O5 S, H2 O'
_chemical_formula_weight     907.02
_chemical_melting_point     ?
_symmetry_cell_setting     orthorhombic
_symmetry_space_group_name_H-M     'P 21 21 21'
_symmetry_space_group_name_Hall     'P 2ac 2ab'
loop_
    _symmetry_equiv_pos_as_xyz
    'x, y, z'
    '-x+1/2, -y, z+1/2'
    'x+1/2, -y+1/2, -z'
    '-x, y+1/2, -z+1/2'
_cell_length_a     8.4259(4)
_cell_length_b     11.4264(7)
_cell_length_c     45.706(2)
_cell_angle_alpha     90.00
_cell_angle_beta     90.00
_cell_angle_gamma     90.00
_cell_volume     4400.4(4)
_cell_formula_units_Z     4
_cell_measurement_reflns_used     23292
_cell_measurement_theta_min     3.0
_cell_measurement_theta_max     27.4
_cell_measurement_temperature     296(2)
_exptl_crystal_description     'needle'
_exptl_crystal_colour     'colorless'
_exptl_crystal_size_max     0.48
_exptl_crystal_size_mid     0.28
_exptl_crystal_size_min     0.26
_exptl_crystal_density_diffrn     1.369
_exptl_crystal_density_meas     ?
_exptl_crystal_density_method     'not measured'
_exptl_crystal_F_000     1912
_exptl_absorpt_coefficient_mu     0.192
_exptl_absorpt_correction_type     multi-scan
_exptl_absorpt_process_details
;
(ABSCOR; Higashi, 1995)
;
_exptl_absorpt_correction_T_min     0.9136
_exptl_absorpt_correction_T_max     0.9518
_exptl_special_details     ?
_diffrn_ambient_temperature     296(2)
_diffrn_radiation_type     MoK\a
_diffrn_radiation_wavelength     0.71073
_diffrn_radiation_source     'rotating anode'
_diffrn_radiation_monochromator     graphite
_diffrn_measurement_device_type     'Rigaku R-AXIS RAPID'
_diffrn_measurement_method     \w
_diffrn_detector_area_resol_mean     10.00
_diffrn_reflns_number     43211
_diffrn_reflns_av_R_equivalents     0.1447
_diffrn_reflns_av_sigmaI/netI     0.1274
_diffrn_reflns_theta_min     3.00
_diffrn_reflns_theta_max     27.45
_diffrn_reflns_theta_full     27.45
_diffrn_measured_fraction_theta_max     0.990
_diffrn_measured_fraction_theta_full     0.990
_diffrn_reflns_limit_h_min     -10
_diffrn_reflns_limit_h_max     10
_diffrn_reflns_limit_k_min     -14
_diffrn_reflns_limit_k_max     14
_diffrn_reflns_limit_l_min     -59
_diffrn_reflns_limit_l_max     59
_diffrn_standards_number     ?
_diffrn_standards_interval_count     ?
_diffrn_standards_interval_time     ?
_diffrn_standards_decay_%     ?
_refine_special_details
;
 Refinement of F^2^ against ALL reflections.  The weighted R-factor wR and
 goodness of fit S are based on F^2^, conventional R-factors R are based
 on F, with F set to zero for negative F^2^. The threshold expression of
 F^2^ > 2sigma(F^2^) is used only for calculating R-factors(gt) etc. and is
 not relevant to the choice of reflections for refinement.  R-factors based
 on F^2^ are statistically about twice as large as those based on F, and R-
 factors based on ALL data will be even larger.
;
_reflns_number_total     9958
_reflns_number_gt     5079
_reflns_threshold_expression     >2sigma(I)
_refine_ls_structure_factor_coef     Fsqd
_refine_ls_matrix_type     full
_refine_ls_R_factor_all     0.1699
_refine_ls_R_factor_gt     0.0800
_refine_ls_wR_factor_gt     0.1166
_refine_ls_wR_factor_ref     0.1465
_refine_ls_goodness_of_fit_ref     0.999
_refine_ls_restrained_S_all     0.999
_refine_ls_number_reflns     9958
_refine_ls_number_parameters     575
_refine_ls_number_restraints     0
_refine_ls_hydrogen_treatment     constr
_refine_ls_weighting_scheme     calc
_refine_ls_weighting_details
         'calc w=1/[\s^2^(Fo^2^)+(0.0408P)^2^+2.8647P] where P=(Fo^2^+2Fc^2^)/3'
_atom_sites_solution_hydrogens     geom
_atom_sites_solution_primary     direct
_atom_sites_solution_secondary     difmap
_refine_ls_shift/su_max     0.000
_refine_ls_shift/su_mean     0.000
_refine_diff_density_max     0.375
_refine_diff_density_min     -0.291
_refine_ls_extinction_method     none
_refine_ls_extinction_coef     ?
_refine_ls_abs_structure_details
;
Flack (1983), 3246 Friedel pairs
;
_refine_ls_abs_structure_Flack     0.13(11)
loop_
    _atom_type_symbol
    _atom_type_description
    _atom_type_scat_dispersion_real
    _atom_type_scat_dispersion_imag
    _atom_type_scat_source
    'C' 'C' 0.0033 0.0016
                         'International Tables Vol C Tables 4.2.6.8 and 6.1.1.4'
    'H' 'H' 0.0000 0.0000
                         'International Tables Vol C Tables 4.2.6.8 and 6.1.1.4'
    'F' 'F' 0.0171 0.0103
                         'International Tables Vol C Tables 4.2.6.8 and 6.1.1.4'
    'O' 'O' 0.0106 0.0060
                         'International Tables Vol C Tables 4.2.6.8 and 6.1.1.4'
    'S' 'S' 0.1246 0.1234
                         'International Tables Vol C Tables 4.2.6.8 and 6.1.1.4'
_computing_data_collection
;
PROCESS-AUTO (Rigaku, 2006)
;
_computing_cell_refinement
;
PROCESS-AUTO (Rigaku, 2006)
;
_computing_data_reduction
;
CrystalStructure (Rigaku, 2007)
;
_computing_structure_solution
;
SHELXS97 (Sheldrick, 2008)
;
_computing_structure_refinement
;
SHELXL97 (Sheldrick, 2008)
;
_computing_molecular_graphics
;
ORTEP-3 for Windows (Farrugia, 2012) and DIAMOND (Brandenburg & Putz,
2005)
;
_computing_publication_material
;
WinGX (Farrugia, 2012)
;
loop_
    _atom_site_type_symbol
    _atom_site_label
    _atom_site_fract_x
    _atom_site_fract_y
    _atom_site_fract_z
    _atom_site_U_iso_or_equiv
    _atom_site_adp_type
    _atom_site_calc_flag
    _atom_site_refinement_flags
    _atom_site_occupancy
    _atom_site_symmetry_multiplicity
    _atom_site_disorder_assembly
    _atom_site_disorder_group
    C C1A 0.8230(6) 0.7018(5) 0.29229(10) 0.0474(13) Uani d . 1 1 . .
    C C2A 0.9098(7) 0.7759(5) 0.27372(11) 0.0595(16) Uani d . 1 1 . .
    H H2A 0.8808 0.8542 0.2721 0.071 Uiso calc R 1 1 . .
    C C3A 1.0373(7) 0.7347(6) 0.25788(12) 0.0692(17) Uani d . 1 1 . .
    H H3A 1.0956 0.7843 0.2458 0.083 Uiso calc R 1 1 . .
    C C4A 1.0755(7) 0.6195(7) 0.26042(13) 0.0676(18) Uani d . 1 1 . .
    C C5A 0.9969(7) 0.5431(5) 0.27796(12) 0.0652(16) Uani d . 1 1 . .
    H H5A 1.0277 0.4651 0.2793 0.078 Uiso calc R 1 1 . .
    C C6A 0.8699(7) 0.5855(5) 0.29361(11) 0.0601(15) Uani d . 1 1 . .
    H H6A 0.8134 0.5343 0.3055 0.072 Uiso calc R 1 1 . .
    C C7A 0.6928(6) 0.7483(5) 0.31027(9) 0.0451(12) Uani d . 1 1 . .
    C C8A 0.6052(6) 0.8464(5) 0.30734(11) 0.0554(15) Uani d . 1 1 . .
    H H8A 0.6133 0.8964 0.2914 0.066 Uiso calc R 1 1 . .
    C C9A 0.4994(6) 0.8657(5) 0.33098(12) 0.0557(15) Uani d . 1 1 . .
    H H9A 0.4306 0.9293 0.3318 0.067 Uiso calc R 1 1 . .
    C C10A 0.5076(6) 0.7834(4) 0.35224(10) 0.0421(12) Uani d . 1 1 . .
    C C11A 0.4200(6) 0.7753(4) 0.38050(10) 0.0477(13) Uani d . 1 1 . .
    H H11A 0.3621 0.8478 0.3834 0.057 Uiso calc R 1 1 . .
    H H11B 0.4969 0.7688 0.3962 0.057 Uiso calc R 1 1 . .
    C C12A 0.3033(5) 0.6737(4) 0.38309(9) 0.0369(11) Uani d . 1 1 . .
    C C13A 0.3383(5) 0.5781(4) 0.40050(9) 0.0343(11) Uani d . 1 1 . .
    H H13A 0.4332 0.5779 0.4109 0.041 Uiso calc R 1 1 . .
    C C14A 0.2385(5) 0.4834(4) 0.40311(9) 0.0369(11) Uani d . 1 1 . .
    C C15A 0.0979(5) 0.4846(4) 0.38708(10) 0.0404(12) Uani d . 1 1 . .
    H H15A 0.0283 0.4216 0.3883 0.049 Uiso calc R 1 1 . .
    C C16A 0.0611(6) 0.5791(5) 0.36942(10) 0.0482(13) Uani d . 1 1 . .
    H H16A -0.0332 0.5784 0.3588 0.058 Uiso calc R 1 1 . .
    C C17A 0.1607(6) 0.6745(5) 0.36711(10) 0.0463(12) Uani d . 1 1 . .
    C C18A 0.1135(7) 0.7778(5) 0.34833(12) 0.0690(17) Uani d . 1 1 . .
    H H18A 0.0041 0.7703 0.3428 0.104 Uiso calc R 1 1 . .
    H H18B 0.1787 0.7798 0.3311 0.104 Uiso calc R 1 1 . .
    H H18C 0.1278 0.8489 0.3592 0.104 Uiso calc R 1 1 . .
    C C19A 0.2741(5) 0.3786(4) 0.42179(9) 0.0357(11) Uani d . 1 1 . .
    H H19A 0.3865 0.3797 0.4273 0.043 Uiso calc R 1 1 . .
    C C20A 0.1737(5) 0.3719(4) 0.44938(9) 0.0326(11) Uani d . 1 1 . .
    H H20A 0.0615 0.3757 0.4438 0.039 Uiso calc R 1 1 . .
    C C21A 0.2017(5) 0.2584(4) 0.46571(8) 0.0339(10) Uani d . 1 1 . .
    H H21A 0.3096 0.2591 0.4737 0.041 Uiso calc R 1 1 . .
    C C22A 0.1845(5) 0.1543(4) 0.44575(9) 0.0340(11) Uani d . 1 1 . .
    H H22A 0.0726 0.1443 0.4405 0.041 Uiso calc R 1 1 . .
    C C23A 0.2830(6) 0.1693(4) 0.41808(9) 0.0424(12) Uani d . 1 1 . .
    H H23A 0.3968 0.1644 0.4223 0.051 Uiso calc R 1 1 . .
    C C24A 0.2307(7) 0.0731(5) 0.39562(10) 0.0588(13) Uani d . 1 1 . .
    H H24A 0.2386 -0.0039 0.4045 0.071 Uiso calc R 1 1 . .
    H H24B 0.1215 0.0858 0.3897 0.071 Uiso calc R 1 1 . .
    C C1B 1.2588(6) 1.2409(5) 0.30205(11) 0.0562(14) Uani d . 1 1 . .
    C C2B 1.3509(7) 1.1863(6) 0.28096(13) 0.0768(19) Uani d . 1 1 . .
    H H2B 1.3240 1.1110 0.2751 0.092 Uiso calc R 1 1 . .
    C C3B 1.4806(7) 1.2395(8) 0.26844(14) 0.085(2) Uani d . 1 1 . .
    H H3B 1.5430 1.2007 0.2548 0.102 Uiso calc R 1 1 . .
    C C4B 1.5136(8) 1.3496(8) 0.27672(16) 0.085(2) Uani d . 1 1 . .
    C C5B 1.4341(8) 1.4082(7) 0.29795(16) 0.086(2) Uani d . 1 1 . .
    H H5B 1.4656 1.4824 0.3039 0.103 Uiso calc R 1 1 . .
    C C6B 1.3035(7) 1.3528(6) 0.31044(13) 0.0697(17) Uani d . 1 1 . .
    H H6B 1.2451 1.3917 0.3247 0.084 Uiso calc R 1 1 . .
    C C7B 1.1148(6) 1.1843(5) 0.31376(10) 0.0499(13) Uani d . 1 1 . .
    C C8B 1.0747(7) 1.0717(6) 0.31352(12) 0.0637(16) Uani d . 1 1 . .
    H H8B 1.1397 1.0133 0.3060 0.076 Uiso calc R 1 1 . .
    C C9B 0.9242(7) 1.0495(5) 0.32585(12) 0.0627(16) Uani d . 1 1 . .
    H H9B 0.8806 0.9750 0.3274 0.075 Uiso calc R 1 1 . .
    C C10B 0.8499(6) 1.1468(5) 0.33522(9) 0.0441(13) Uani d . 1 1 . .
    C C11B 0.6910(6) 1.1544(5) 0.35001(10) 0.0532(14) Uani d . 1 1 . .
    H H11C 0.6363 1.0801 0.3480 0.064 Uiso calc R 1 1 . .
    H H11D 0.6274 1.2139 0.3404 0.064 Uiso calc R 1 1 . .
    C C12B 0.7072(5) 1.1844(5) 0.38244(9) 0.0389(12) Uani d . 1 1 . .
    C C13B 0.7355(5) 1.0932(4) 0.40164(9) 0.0355(11) Uani d . 1 1 . .
    H H13B 0.7394 1.0170 0.3945 0.043 Uiso calc R 1 1 . .
    C C14B 0.7583(5) 1.1132(4) 0.43165(9) 0.0334(11) Uani d . 1 1 . .
    C C15B 0.7535(5) 1.2272(4) 0.44152(10) 0.0373(11) Uani d . 1 1 . .
    H H15B 0.7706 1.2431 0.4612 0.045 Uiso calc R 1 1 . .
    C C16B 0.7237(5) 1.3172(4) 0.42246(10) 0.0437(12) Uani d . 1 1 . .
    H H16B 0.7195 1.3933 0.4296 0.052 Uiso calc R 1 1 . .
    C C17B 0.6997(5) 1.2985(4) 0.39290(11) 0.0411(12) Uani d . 1 1 . .
    C C18B 0.6624(6) 1.4007(5) 0.37319(11) 0.0586(15) Uani d . 1 1 . .
    H H18D 0.6825 1.4725 0.3835 0.088 Uiso calc R 1 1 . .
    H H18E 0.5528 1.3977 0.3675 0.088 Uiso calc R 1 1 . .
    H H18F 0.7281 1.3971 0.3561 0.088 Uiso calc R 1 1 . .
    C C19B 0.7807(5) 1.0121(4) 0.45231(9) 0.0330(10) Uani d . 1 1 . .
    H H19B 0.8318 1.0399 0.4703 0.040 Uiso calc R 1 1 . .
    C C20B 0.6217(5) 0.9556(4) 0.45993(9) 0.0302(10) Uani d . 1 1 . .
    H H20B 0.5595 0.9465 0.4420 0.036 Uiso calc R 1 1 . .
    C C21B 0.6378(5) 0.8365(4) 0.47464(9) 0.0353(11) Uani d . 1 1 . .
    H H21B 0.6707 0.8489 0.4950 0.042 Uiso calc R 1 1 . .
    C C22B 0.7590(5) 0.7601(4) 0.46008(9) 0.0341(10) Uani d . 1 1 . .
    H H22B 0.7200 0.7347 0.4409 0.041 Uiso calc R 1 1 . .
    C C23B 0.9139(5) 0.8280(4) 0.45649(9) 0.0335(11) Uani d . 1 1 . .
    H H23B 0.9519 0.8539 0.4757 0.040 Uiso calc R 1 1 . .
    C C24B 1.0424(5) 0.7610(4) 0.44114(10) 0.0466(12) Uani d . 1 1 . .
    H H24C 1.0593 0.6864 0.4508 0.056 Uiso calc R 1 1 . .
    H H24D 1.0119 0.7461 0.4210 0.056 Uiso calc R 1 1 . .
    F F1A 1.2033(4) 0.5781(4) 0.24514(8) 0.0935(12) Uani d . 1 1 . .
    F F1B 1.6394(5) 1.4058(5) 0.26352(10) 0.1351(18) Uani d . 1 1 . .
    O O1A 0.2438(4) 0.2775(3) 0.40429(6) 0.0421(8) Uani d . 1 1 . .
    O O2A 0.2095(4) 0.4714(3) 0.46711(6) 0.0440(8) Uani d . 1 1 . .
    H H2A1 0.2400 0.4495 0.4832 0.066 Uiso calc R 1 1 . .
    O O3A 0.0913(4) 0.2435(3) 0.48929(6) 0.0441(8) Uani d . 1 1 . .
    H H3A1 0.0983 0.2991 0.5006 0.066 Uiso calc R 1 1 . .
    O O4A 0.2376(4) 0.0535(3) 0.46192(7) 0.0406(8) Uani d . 1 1 . .
    H H4A 0.1973 -0.0057 0.4550 0.061 Uiso calc R 1 1 . .
    O O5A 0.3311(6) 0.0803(4) 0.37124(10) 0.0913(14) Uani d . 1 1 . .
    H H5A1 0.3019 0.1340 0.3606 0.137 Uiso calc R 1 1 . .
    O O1B 0.8812(3) 0.9285(3) 0.43833(6) 0.0370(7) Uani d . 1 1 . .
    O O2B 0.5393(3) 1.0343(3) 0.47925(6) 0.0371(8) Uani d . 1 1 . .
    H H2B1 0.4465 1.0401 0.4741 0.056 Uiso calc R 1 1 . .
    O O3B 0.4879(4) 0.7782(3) 0.47478(7) 0.0472(8) Uani d . 1 1 . .
    H H3B1 0.4316 0.8062 0.4876 0.071 Uiso calc R 1 1 . .
    O O4B 0.7951(4) 0.6600(3) 0.47784(7) 0.0463(8) Uani d . 1 1 . .
    H H4B 0.7223 0.6126 0.4768 0.069 Uiso calc R 1 1 . .
    O O5B 1.1853(4) 0.8292(3) 0.44195(8) 0.0559(9) Uani d . 1 1 . .
    H H5B1 1.2601 0.7872 0.4466 0.084 Uiso calc R 1 1 . .
    O O6 0.5619(4) 0.4920(3) 0.47940(8) 0.0602(10) Uani d . 1 1 . .
    H H61 0.4711 0.4818 0.4733 0.090 Uiso d R 1 1 . .
    H H62 0.5714 0.4204 0.4819 0.090 Uiso d R 1 1 . .
    S S1A 0.64414(16) 0.67821(12) 0.34263(3) 0.0523(4) Uani d . 1 1 . .
    S S1B 0.96635(17) 1.26679(13) 0.32902(3) 0.0598(4) Uani d . 1 1 . .
loop_
    _atom_site_aniso_label
    _atom_site_aniso_U_11
    _atom_site_aniso_U_22
    _atom_site_aniso_U_33
    _atom_site_aniso_U_12
    _atom_site_aniso_U_13
    _atom_site_aniso_U_23
    C1A 0.055(3) 0.047(4) 0.041(3) -0.002(3) -0.004(3) 0.002(2)
    C2A 0.067(4) 0.057(4) 0.054(3) -0.010(3) -0.002(3) 0.010(3)
    C3A 0.063(4) 0.085(5) 0.060(4) 0.000(4) 0.014(3) 0.011(4)
    C4A 0.060(4) 0.083(5) 0.060(4) -0.005(4) 0.005(3) -0.011(4)
    C5A 0.077(4) 0.057(4) 0.062(4) 0.005(4) 0.010(4) -0.002(3)
    C6A 0.071(4) 0.049(4) 0.060(3) -0.009(3) 0.009(3) 0.006(3)
    C7A 0.052(3) 0.039(3) 0.044(3) -0.014(3) 0.000(2) 0.013(3)
    C8A 0.066(4) 0.045(4) 0.055(3) 0.006(3) 0.010(3) 0.017(3)
    C9A 0.062(4) 0.035(3) 0.070(4) 0.007(3) 0.003(3) 0.009(3)
    C10A 0.047(3) 0.032(3) 0.048(3) 0.005(2) 0.006(2) 0.008(2)
    C11A 0.061(3) 0.030(3) 0.052(3) -0.002(3) 0.005(3) 0.000(2)
    C12A 0.047(3) 0.025(3) 0.038(2) -0.004(2) 0.008(2) -0.005(2)
    C13A 0.033(3) 0.035(3) 0.035(2) -0.001(2) 0.001(2) -0.004(2)
    C14A 0.042(3) 0.033(3) 0.036(2) 0.002(2) 0.004(2) 0.000(2)
    C15A 0.042(3) 0.031(3) 0.048(3) -0.003(2) -0.009(2) 0.003(2)
    C16A 0.045(3) 0.047(3) 0.053(3) -0.004(3) -0.013(3) 0.010(3)
    C17A 0.055(3) 0.042(3) 0.042(3) 0.002(3) -0.005(3) 0.005(2)
    C18A 0.074(4) 0.050(4) 0.083(4) -0.001(3) -0.020(3) 0.021(3)
    C19A 0.034(3) 0.029(3) 0.044(3) 0.000(2) 0.002(2) 0.002(2)
    C20A 0.037(3) 0.023(3) 0.038(2) -0.002(2) 0.000(2) -0.001(2)
    C21A 0.033(2) 0.033(3) 0.036(2) -0.003(2) -0.004(2) 0.003(2)
    C22A 0.033(2) 0.024(3) 0.045(3) 0.002(2) -0.005(2) 0.002(2)
    C23A 0.049(3) 0.037(3) 0.042(3) 0.010(3) -0.003(2) -0.002(2)
    C24A 0.086 0.044(3) 0.046(3) 0.026(3) 0.038(3) 0.008(3)
    C1B 0.058(3) 0.063(4) 0.047(3) 0.017(3) -0.003(3) 0.002(3)
    C2B 0.062(4) 0.089(5) 0.079(4) 0.006(4) 0.001(4) -0.013(4)
    C3B 0.056(4) 0.116(7) 0.082(5) 0.004(5) 0.012(4) -0.016(5)
    C4B 0.051(4) 0.116(7) 0.088(5) -0.020(4) 0.008(4) 0.000(5)
    C5B 0.070(5) 0.090(6) 0.098(5) -0.013(4) 0.001(4) -0.001(5)
    C6B 0.064(4) 0.078(5) 0.068(4) 0.006(4) 0.009(3) -0.007(3)
    C7B 0.048(3) 0.056(4) 0.046(3) 0.008(3) 0.003(3) -0.006(3)
    C8B 0.062(4) 0.056(4) 0.073(4) 0.016(3) 0.002(3) -0.003(3)
    C9B 0.075(4) 0.049(4) 0.064(4) -0.006(3) -0.012(3) 0.004(3)
    C10B 0.058(3) 0.043(3) 0.032(3) -0.014(3) 0.000(2) 0.009(2)
    C11B 0.057(3) 0.058(4) 0.045(3) -0.006(3) -0.002(3) 0.011(3)
    C12B 0.031(2) 0.051(3) 0.035(2) -0.003(2) -0.004(2) 0.007(2)
    C13B 0.040(3) 0.033(3) 0.034(2) -0.002(2) 0.002(2) 0.005(2)
    C14B 0.028(2) 0.029(3) 0.043(3) 0.003(2) 0.003(2) 0.009(2)
    C15B 0.036(2) 0.034(3) 0.042(2) 0.002(2) 0.004(2) 0.006(2)
    C16B 0.040(3) 0.032(3) 0.059(3) 0.002(2) 0.013(3) 0.008(3)
    C17B 0.033(3) 0.038(3) 0.052(3) 0.006(2) 0.007(2) 0.018(2)
    C18B 0.055(3) 0.050(4) 0.070(4) 0.014(3) 0.005(3) 0.026(3)
    C19B 0.037(3) 0.028(3) 0.034(2) 0.006(2) 0.001(2) 0.002(2)
    C20B 0.030(2) 0.031(3) 0.029(2) 0.001(2) 0.000(2) -0.0001(19)
    C21B 0.034(2) 0.034(3) 0.038(2) -0.005(2) 0.000(2) 0.004(2)
    C22B 0.038(3) 0.023(3) 0.041(2) -0.002(2) -0.007(2) 0.005(2)
    C23B 0.040(3) 0.022(2) 0.038(2) 0.011(2) 0.000(2) -0.001(2)
    C24B 0.045(3) 0.038(3) 0.056(3) 0.004(3) 0.003(2) 0.006(3)
    F1A 0.074(2) 0.115(3) 0.091(2) 0.010(2) 0.028(2) -0.011(2)
    F1B 0.076(3) 0.183(5) 0.146(4) -0.037(3) 0.029(3) -0.007(4)
    O1A 0.056(2) 0.0316(19) 0.0392(16) 0.0070(17) 0.0008(15) 0.0012(15)
    O2A 0.061(2) 0.031(2) 0.0395(17) -0.0058(17) -0.0058(17) -0.0042(15)
    O3A 0.057(2) 0.039(2) 0.0357(17) -0.0041(18) 0.0126(15) 0.0011(16)
    O4A 0.045(2) 0.0237(18) 0.0527(19) -0.0026(16) -0.0045(16) 0.0017(15)
    O5A 0.101(4) 0.085(4) 0.088(3) 0.020(3) 0.006(3) -0.006(3)
    O1B 0.0411(17) 0.0312(19) 0.0388(16) 0.0069(15) 0.0085(15) 0.0103(15)
    O2B 0.0341(16) 0.037(2) 0.0405(17) 0.0026(15) 0.0010(15) -0.0046(15)
    O3B 0.0437(19) 0.040(2) 0.058(2) -0.0110(17) 0.0070(16) 0.0015(16)
    O4B 0.047(2) 0.0264(19) 0.066(2) -0.0040(16) -0.0110(18) 0.0141(17)
    O5B 0.042(2) 0.042(2) 0.084(3) 0.0068(18) 0.009(2) -0.002(2)
    O6 0.062(2) 0.041(2) 0.079(3) -0.0114(19) -0.011(2) 0.007(2)
    S1A 0.0602(8) 0.0419(8) 0.0549(8) 0.0073(7) 0.0109(7) 0.0161(7)
    S1B 0.0673(9) 0.0499(10) 0.0621(8) -0.0040(8) 0.0172(7) -0.0030(7)
_geom_special_details
;
 All esds (except the esd in the dihedral angle between two l.s. planes)
 are estimated using the full covariance matrix.  The cell esds are taken
 into account individually in the estimation of esds in distances, angles
 and torsion angles; correlations between esds in cell parameters are only
 used when they are defined by crystal symmetry.  An approximate (isotropic)
 treatment of cell esds is used for estimating esds involving l.s. planes.
;
loop_
    _geom_bond_atom_site_label_1
    _geom_bond_atom_site_label_2
    _geom_bond_site_symmetry_2
    _geom_bond_distance
    _geom_bond_publ_flag
    C1A C6A . 1.387(7) ?
    C1A C2A . 1.405(7) ?
    C1A C7A . 1.470(7) ?
    C2A C3A . 1.378(8) ?
    C2A H2A . 0.9300 ?
    C3A C4A . 1.360(8) ?
    C3A H3A . 0.9300 ?
    C4A C5A . 1.358(8) ?
    C4A F1A . 1.368(7) ?
    C5A C6A . 1.376(8) ?
    C5A H5A . 0.9300 ?
    C6A H6A . 0.9300 ?
    C7A C8A . 1.348(7) ?
    C7A S1A . 1.731(4) ?
    C8A C9A . 1.418(7) ?
    C8A H8A . 0.9300 ?
    C9A C10A . 1.354(6) ?
    C9A H9A . 0.9300 ?
    C10A C11A . 1.491(6) ?
    C10A S1A . 1.721(5) ?
    C11A C12A . 1.526(6) ?
    C11A H11A . 0.9700 ?
    C11A H11B . 0.9700 ?
    C12A C13A . 1.383(6) ?
    C12A C17A . 1.407(6) ?
    C13A C14A . 1.375(6) ?
    C13A H13A . 0.9300 ?
    C14A C15A . 1.394(6) ?
    C14A C19A . 1.501(6) ?
    C15A C16A . 1.383(6) ?
    C15A H15A . 0.9300 ?
    C16A C17A . 1.379(7) ?
    C16A H16A . 0.9300 ?
    C17A C18A . 1.513(7) ?
    C18A H18A . 0.9600 ?
    C18A H18B . 0.9600 ?
    C18A H18C . 0.9600 ?
    C19A O1A . 1.428(5) ?
    C19A C20A . 1.521(6) ?
    C19A H19A . 0.9800 ?
    C20A O2A . 1.428(5) ?
    C20A C21A . 1.515(6) ?
    C20A H20A . 0.9800 ?
    C21A O3A . 1.434(5) ?
    C21A C22A . 1.506(6) ?
    C21A H21A . 0.9800 ?
    C22A O4A . 1.439(5) ?
    C22A C23A . 1.522(6) ?
    C22A H22A . 0.9800 ?
    C23A O1A . 1.427(5) ?
    C23A C24A . 1.567(7) ?
    C23A H23A . 0.9800 ?
    C24A O5A . 1.401(6) ?
    C24A H24A . 0.9700 ?
    C24A H24B . 0.9700 ?
    C1B C2B . 1.386(7) ?
    C1B C6B . 1.387(8) ?
    C1B C7B . 1.476(7) ?
    C2B C3B . 1.375(8) ?
    C2B H2B . 0.9300 ?
    C3B C4B . 1.344(9) ?
    C3B H3B . 0.9300 ?
    C4B C5B . 1.356(9) ?
    C4B F1B . 1.378(7) ?
    C5B C6B . 1.391(8) ?
    C5B H5B . 0.9300 ?
    C6B H6B . 0.9300 ?
    C7B C8B . 1.330(8) ?
    C7B S1B . 1.715(5) ?
    C8B C9B . 1.411(8) ?
    C8B H8B . 0.9300 ?
    C9B C10B . 1.345(7) ?
    C9B H9B . 0.9300 ?
    C10B C11B . 1.502(7) ?
    C10B S1B . 1.710(5) ?
    C11B C12B . 1.527(6) ?
    C11B H11C . 0.9700 ?
    C11B H11D . 0.9700 ?
    C12B C13B . 1.383(6) ?
    C12B C17B . 1.390(6) ?
    C13B C14B . 1.404(6) ?
    C13B H13B . 0.9300 ?
    C14B C15B . 1.379(6) ?
    C14B C19B . 1.504(6) ?
    C15B C16B . 1.371(6) ?
    C15B H15B . 0.9300 ?
    C16B C17B . 1.383(6) ?
    C16B H16B . 0.9300 ?
    C17B C18B . 1.508(6) ?
    C18B H18D . 0.9600 ?
    C18B H18E . 0.9600 ?
    C18B H18F . 0.9600 ?
    C19B O1B . 1.427(5) ?
    C19B C20B . 1.528(6) ?
    C19B H19B . 0.9800 ?
    C20B O2B . 1.439(5) ?
    C20B C21B . 1.524(6) ?
    C20B H20B . 0.9800 ?
    C21B O3B . 1.428(5) ?
    C21B C22B . 1.499(6) ?
    C21B H21B . 0.9800 ?
    C22B O4B . 1.436(5) ?
    C22B C23B . 1.526(6) ?
    C22B H22B . 0.9800 ?
    C23B O1B . 1.444(5) ?
    C23B C24B . 1.500(6) ?
    C23B H23B . 0.9800 ?
    C24B O5B . 1.435(5) ?
    C24B H24C . 0.9700 ?
    C24B H24D . 0.9700 ?
    O2A H2A1 . 0.8200 ?
    O3A H3A1 . 0.8200 ?
    O4A H4A . 0.8200 ?
    O5A H5A1 . 0.8200 ?
    O2B H2B1 . 0.8200 ?
    O3B H3B1 . 0.8200 ?
    O4B H4B . 0.8200 ?
    O5B H5B1 . 0.8200 ?
    O6 H61 . 0.8228 ?
    O6 H62 . 0.8292 ?
loop_
    _geom_angle_atom_site_label_1
    _geom_angle_atom_site_label_2
    _geom_angle_atom_site_label_3
    _geom_angle_site_symmetry_1
    _geom_angle_site_symmetry_3
    _geom_angle
    _geom_angle_publ_flag
    C6A C1A C2A . . 117.1(5) ?
    C6A C1A C7A . . 122.3(5) ?
    C2A C1A C7A . . 120.5(5) ?
    C3A C2A C1A . . 121.1(6) ?
    C3A C2A H2A . . 119.4 ?
    C1A C2A H2A . . 119.4 ?
    C4A C3A C2A . . 118.0(6) ?
    C4A C3A H3A . . 121.0 ?
    C2A C3A H3A . . 121.0 ?
    C5A C4A C3A . . 123.9(6) ?
    C5A C4A F1A . . 117.5(6) ?
    C3A C4A F1A . . 118.5(6) ?
    C4A C5A C6A . . 117.4(6) ?
    C4A C5A H5A . . 121.3 ?
    C6A C5A H5A . . 121.3 ?
    C5A C6A C1A . . 122.4(5) ?
    C5A C6A H6A . . 118.8 ?
    C1A C6A H6A . . 118.8 ?
    C8A C7A C1A . . 130.8(4) ?
    C8A C7A S1A . . 109.9(4) ?
    C1A C7A S1A . . 119.1(4) ?
    C7A C8A C9A . . 113.5(5) ?
    C7A C8A H8A . . 123.3 ?
    C9A C8A H8A . . 123.3 ?
    C10A C9A C8A . . 114.0(5) ?
    C10A C9A H9A . . 123.0 ?
    C8A C9A H9A . . 123.0 ?
    C9A C10A C11A . . 129.8(5) ?
    C9A C10A S1A . . 109.6(4) ?
    C11A C10A S1A . . 120.6(3) ?
    C10A C11A C12A . . 115.7(4) ?
    C10A C11A H11A . . 108.4 ?
    C12A C11A H11A . . 108.4 ?
    C10A C11A H11B . . 108.4 ?
    C12A C11A H11B . . 108.4 ?
    H11A C11A H11B . . 107.4 ?
    C13A C12A C17A . . 119.1(4) ?
    C13A C12A C11A . . 120.6(4) ?
    C17A C12A C11A . . 120.3(4) ?
    C14A C13A C12A . . 122.8(4) ?
    C14A C13A H13A . . 118.6 ?
    C12A C13A H13A . . 118.6 ?
    C13A C14A C15A . . 117.8(4) ?
    C13A C14A C19A . . 123.7(4) ?
    C15A C14A C19A . . 118.5(4) ?
    C16A C15A C14A . . 120.3(5) ?
    C16A C15A H15A . . 119.8 ?
    C14A C15A H15A . . 119.8 ?
    C17A C16A C15A . . 121.7(5) ?
    C17A C16A H16A . . 119.2 ?
    C15A C16A H16A . . 119.2 ?
    C16A C17A C12A . . 118.4(5) ?
    C16A C17A C18A . . 120.0(4) ?
    C12A C17A C18A . . 121.6(5) ?
    C17A C18A H18A . . 109.5 ?
    C17A C18A H18B . . 109.5 ?
    H18A C18A H18B . . 109.5 ?
    C17A C18A H18C . . 109.5 ?
    H18A C18A H18C . . 109.5 ?
    H18B C18A H18C . . 109.5 ?
    O1A C19A C14A . . 106.9(3) ?
    O1A C19A C20A . . 109.0(3) ?
    C14A C19A C20A . . 113.6(4) ?
    O1A C19A H19A . . 109.1 ?
    C14A C19A H19A . . 109.1 ?
    C20A C19A H19A . . 109.1 ?
    O2A C20A C21A . . 111.7(3) ?
    O2A C20A C19A . . 108.2(3) ?
    C21A C20A C19A . . 111.4(4) ?
    O2A C20A H20A . . 108.5 ?
    C21A C20A H20A . . 108.5 ?
    C19A C20A H20A . . 108.5 ?
    O3A C21A C22A . . 107.4(4) ?
    O3A C21A C20A . . 111.7(4) ?
    C22A C21A C20A . . 111.3(3) ?
    O3A C21A H21A . . 108.8 ?
    C22A C21A H21A . . 108.8 ?
    C20A C21A H21A . . 108.8 ?
    O4A C22A C21A . . 106.9(3) ?
    O4A C22A C23A . . 110.3(4) ?
    C21A C22A C23A . . 111.2(4) ?
    O4A C22A H22A . . 109.5 ?
    C21A C22A H22A . . 109.5 ?
    C23A C22A H22A . . 109.5 ?
    O1A C23A C22A . . 109.8(4) ?
    O1A C23A C24A . . 104.7(3) ?
    C22A C23A C24A . . 108.2(4) ?
    O1A C23A H23A . . 111.3 ?
    C22A C23A H23A . . 111.3 ?
    C24A C23A H23A . . 111.3 ?
    O5A C24A C23A . . 108.1(5) ?
    O5A C24A H24A . . 110.1 ?
    C23A C24A H24A . . 110.1 ?
    O5A C24A H24B . . 110.1 ?
    C23A C24A H24B . . 110.1 ?
    H24A C24A H24B . . 108.4 ?
    C2B C1B C6B . . 117.1(6) ?
    C2B C1B C7B . . 121.0(6) ?
    C6B C1B C7B . . 121.8(5) ?
    C3B C2B C1B . . 122.4(6) ?
    C3B C2B H2B . . 118.8 ?
    C1B C2B H2B . . 118.8 ?
    C4B C3B C2B . . 117.5(6) ?
    C4B C3B H3B . . 121.3 ?
    C2B C3B H3B . . 121.3 ?
    C3B C4B C5B . . 124.1(7) ?
    C3B C4B F1B . . 118.2(7) ?
    C5B C4B F1B . . 117.7(8) ?
    C4B C5B C6B . . 117.4(7) ?
    C4B C5B H5B . . 121.3 ?
    C6B C5B H5B . . 121.3 ?
    C1B C6B C5B . . 121.3(6) ?
    C1B C6B H6B . . 119.3 ?
    C5B C6B H6B . . 119.3 ?
    C8B C7B C1B . . 129.0(5) ?
    C8B C7B S1B . . 110.5(4) ?
    C1B C7B S1B . . 120.4(4) ?
    C7B C8B C9B . . 113.5(6) ?
    C7B C8B H8B . . 123.3 ?
    C9B C8B H8B . . 123.3 ?
    C10B C9B C8B . . 113.4(5) ?
    C10B C9B H9B . . 123.3 ?
    C8B C9B H9B . . 123.3 ?
    C9B C10B C11B . . 127.3(5) ?
    C9B C10B S1B . . 110.0(4) ?
    C11B C10B S1B . . 122.6(4) ?
    C10B C11B C12B . . 111.7(4) ?
    C10B C11B H11C . . 109.3 ?
    C12B C11B H11C . . 109.3 ?
    C10B C11B H11D . . 109.3 ?
    C12B C11B H11D . . 109.3 ?
    H11C C11B H11D . . 107.9 ?
    C13B C12B C17B . . 119.8(4) ?
    C13B C12B C11B . . 117.5(5) ?
    C17B C12B C11B . . 122.7(4) ?
    C12B C13B C14B . . 121.4(4) ?
    C12B C13B H13B . . 119.3 ?
    C14B C13B H13B . . 119.3 ?
    C15B C14B C13B . . 118.0(4) ?
    C15B C14B C19B . . 121.6(4) ?
    C13B C14B C19B . . 120.4(4) ?
    C16B C15B C14B . . 120.4(4) ?
    C16B C15B H15B . . 119.8 ?
    C14B C15B H15B . . 119.8 ?
    C15B C16B C17B . . 122.1(5) ?
    C15B C16B H16B . . 118.9 ?
    C17B C16B H16B . . 118.9 ?
    C16B C17B C12B . . 118.3(4) ?
    C16B C17B C18B . . 119.6(5) ?
    C12B C17B C18B . . 122.0(5) ?
    C17B C18B H18D . . 109.5 ?
    C17B C18B H18E . . 109.5 ?
    H18D C18B H18E . . 109.5 ?
    C17B C18B H18F . . 109.5 ?
    H18D C18B H18F . . 109.5 ?
    H18E C18B H18F . . 109.5 ?
    O1B C19B C14B . . 107.9(3) ?
    O1B C19B C20B . . 109.9(3) ?
    C14B C19B C20B . . 110.9(4) ?
    O1B C19B H19B . . 109.4 ?
    C14B C19B H19B . . 109.4 ?
    C20B C19B H19B . . 109.4 ?
    O2B C20B C21B . . 109.3(3) ?
    O2B C20B C19B . . 107.4(3) ?
    C21B C20B C19B . . 113.5(3) ?
    O2B C20B H20B . . 108.8 ?
    C21B C20B H20B . . 108.8 ?
    C19B C20B H20B . . 108.8 ?
    O3B C21B C22B . . 109.5(4) ?
    O3B C21B C20B . . 109.8(4) ?
    C22B C21B C20B . . 112.6(3) ?
    O3B C21B H21B . . 108.3 ?
    C22B C21B H21B . . 108.3 ?
    C20B C21B H21B . . 108.3 ?
    O4B C22B C21B . . 110.9(3) ?
    O4B C22B C23B . . 106.5(3) ?
    C21B C22B C23B . . 109.5(4) ?
    O4B C22B H22B . . 109.9 ?
    C21B C22B H22B . . 109.9 ?
    C23B C22B H22B . . 109.9 ?
    O1B C23B C24B . . 105.9(3) ?
    O1B C23B C22B . . 107.6(3) ?
    C24B C23B C22B . . 114.1(4) ?
    O1B C23B H23B . . 109.7 ?
    C24B C23B H23B . . 109.7 ?
    C22B C23B H23B . . 109.7 ?
    O5B C24B C23B . . 108.5(4) ?
    O5B C24B H24C . . 110.0 ?
    C23B C24B H24C . . 110.0 ?
    O5B C24B H24D . . 110.0 ?
    C23B C24B H24D . . 110.0 ?
    H24C C24B H24D . . 108.4 ?
    C23A O1A C19A . . 114.3(3) ?
    C20A O2A H2A1 . . 109.5 ?
    C21A O3A H3A1 . . 109.5 ?
    C22A O4A H4A . . 109.5 ?
    C24A O5A H5A1 . . 109.5 ?
    C19B O1B C23B . . 112.8(3) ?
    C20B O2B H2B1 . . 109.5 ?
    C21B O3B H3B1 . . 109.5 ?
    C22B O4B H4B . . 109.5 ?
    C24B O5B H5B1 . . 109.5 ?
    H61 O6 H62 . . 89.8 ?
    C10A S1A C7A . . 93.0(2) ?
    C10B S1B C7B . . 92.6(3) ?
loop_
    _geom_torsion_atom_site_label_1
    _geom_torsion_atom_site_label_2
    _geom_torsion_atom_site_label_3
    _geom_torsion_atom_site_label_4
    _geom_torsion_site_symmetry_1
    _geom_torsion_site_symmetry_2
    _geom_torsion_site_symmetry_3
    _geom_torsion_site_symmetry_4
    _geom_torsion
    _geom_torsion_publ_flag
    C6A C1A C2A C3A . . . . -0.9(8) ?
    C7A C1A C2A C3A . . . . 176.6(5) ?
    C1A C2A C3A C4A . . . . 0.9(8) ?
    C2A C3A C4A C5A . . . . -1.0(10) ?
    C2A C3A C4A F1A . . . . -179.0(5) ?
    C3A C4A C5A C6A . . . . 1.1(9) ?
    F1A C4A C5A C6A . . . . 179.1(5) ?
    C4A C5A C6A C1A . . . . -1.0(9) ?
    C2A C1A C6A C5A . . . . 0.9(8) ?
    C7A C1A C6A C5A . . . . -176.5(5) ?
    C6A C1A C7A C8A . . . . -161.5(6) ?
    C2A C1A C7A C8A . . . . 21.2(8) ?
    C6A C1A C7A S1A . . . . 24.2(6) ?
    C2A C1A C7A S1A . . . . -153.1(4) ?
    C1A C7A C8A C9A . . . . -174.5(5) ?
    S1A C7A C8A C9A . . . . 0.2(6) ?
    C7A C8A C9A C10A . . . . 0.9(7) ?
    C8A C9A C10A C11A . . . . 178.1(5) ?
    C8A C9A C10A S1A . . . . -1.5(6) ?
    C9A C10A C11A C12A . . . . 113.3(6) ?
    S1A C10A C11A C12A . . . . -67.1(5) ?
    C10A C11A C12A C13A . . . . 106.6(5) ?
    C10A C11A C12A C17A . . . . -71.5(6) ?
    C17A C12A C13A C14A . . . . -0.6(7) ?
    C11A C12A C13A C14A . . . . -178.7(4) ?
    C12A C13A C14A C15A . . . . 0.9(7) ?
    C12A C13A C14A C19A . . . . 179.8(4) ?
    C13A C14A C15A C16A . . . . -0.5(7) ?
    C19A C14A C15A C16A . . . . -179.5(4) ?
    C14A C15A C16A C17A . . . . -0.2(8) ?
    C15A C16A C17A C12A . . . . 0.5(8) ?
    C15A C16A C17A C18A . . . . -178.0(5) ?
    C13A C12A C17A C16A . . . . -0.1(7) ?
    C11A C12A C17A C16A . . . . 178.0(4) ?
    C13A C12A C17A C18A . . . . 178.3(4) ?
    C11A C12A C17A C18A . . . . -3.6(7) ?
    C13A C14A C19A O1A . . . . -132.3(4) ?
    C15A C14A C19A O1A . . . . 46.7(5) ?
    C13A C14A C19A C20A . . . . 107.5(5) ?
    C15A C14A C19A C20A . . . . -73.6(5) ?
    O1A C19A C20A O2A . . . . 178.0(3) ?
    C14A C19A C20A O2A . . . . -62.9(5) ?
    O1A C19A C20A C21A . . . . 54.8(5) ?
    C14A C19A C20A C21A . . . . 173.9(4) ?
    O2A C20A C21A O3A . . . . 67.4(5) ?
    C19A C20A C21A O3A . . . . -171.4(3) ?
    O2A C20A C21A C22A . . . . -172.5(4) ?
    C19A C20A C21A C22A . . . . -51.4(5) ?
    O3A C21A C22A O4A . . . . -66.4(4) ?
    C20A C21A C22A O4A . . . . 171.0(4) ?
    O3A C21A C22A C23A . . . . 173.2(3) ?
    C20A C21A C22A C23A . . . . 50.5(5) ?
    O4A C22A C23A O1A . . . . -172.3(3) ?
    C21A C22A C23A O1A . . . . -53.9(5) ?
    O4A C22A C23A C24A . . . . 74.0(4) ?
    C21A C22A C23A C24A . . . . -167.6(4) ?
    O1A C23A C24A O5A . . . . 68.2(5) ?
    C22A C23A C24A O5A . . . . -174.7(4) ?
    C6B C1B C2B C3B . . . . -0.5(9) ?
    C7B C1B C2B C3B . . . . 176.3(5) ?
    C1B C2B C3B C4B . . . . -2.0(10) ?
    C2B C3B C4B C5B . . . . 4.7(11) ?
    C2B C3B C4B F1B . . . . -177.5(6) ?
    C3B C4B C5B C6B . . . . -4.5(11) ?
    F1B C4B C5B C6B . . . . 177.7(6) ?
    C2B C1B C6B C5B . . . . 0.7(8) ?
    C7B C1B C6B C5B . . . . -176.1(5) ?
    C4B C5B C6B C1B . . . . 1.6(10) ?
    C2B C1B C7B C8B . . . . 20.5(9) ?
    C6B C1B C7B C8B . . . . -162.9(6) ?
    C2B C1B C7B S1B . . . . -156.6(4) ?
    C6B C1B C7B S1B . . . . 20.1(7) ?
    C1B C7B C8B C9B . . . . -177.8(5) ?
    S1B C7B C8B C9B . . . . -0.5(6) ?
    C7B C8B C9B C10B . . . . 0.6(7) ?
    C8B C9B C10B C11B . . . . -178.3(5) ?
    C8B C9B C10B S1B . . . . -0.3(6) ?
    C9B C10B C11B C12B . . . . 108.0(6) ?
    S1B C10B C11B C12B . . . . -69.8(5) ?
    C10B C11B C12B C13B . . . . -84.3(5) ?
    C10B C11B C12B C17B . . . . 93.7(6) ?
    C17B C12B C13B C14B . . . . -0.6(7) ?
    C11B C12B C13B C14B . . . . 177.4(4) ?
    C12B C13B C14B C15B . . . . -0.7(6) ?
    C12B C13B C14B C19B . . . . 177.0(4) ?
    C13B C14B C15B C16B . . . . 1.4(6) ?
    C19B C14B C15B C16B . . . . -176.2(4) ?
    C14B C15B C16B C17B . . . . -0.9(7) ?
    C15B C16B C17B C12B . . . . -0.4(7) ?
    C15B C16B C17B C18B . . . . 178.1(4) ?
    C13B C12B C17B C16B . . . . 1.1(7) ?
    C11B C12B C17B C16B . . . . -176.8(4) ?
    C13B C12B C17B C18B . . . . -177.3(4) ?
    C11B C12B C17B C18B . . . . 4.7(7) ?
    C15B C14B C19B O1B . . . . -141.6(4) ?
    C13B C14B C19B O1B . . . . 40.9(5) ?
    C15B C14B C19B C20B . . . . 98.1(5) ?
    C13B C14B C19B C20B . . . . -79.5(5) ?
    O1B C19B C20B O2B . . . . 167.9(3) ?
    C14B C19B C20B O2B . . . . -72.9(4) ?
    O1B C19B C20B C21B . . . . 46.9(5) ?
    C14B C19B C20B C21B . . . . 166.2(4) ?
    O2B C20B C21B O3B . . . . 73.6(4) ?
    C19B C20B C21B O3B . . . . -166.5(3) ?
    O2B C20B C21B C22B . . . . -164.1(3) ?
    C19B C20B C21B C22B . . . . -44.2(5) ?
    O3B C21B C22B O4B . . . . -69.7(4) ?
    C20B C21B C22B O4B . . . . 167.8(3) ?
    O3B C21B C22B C23B . . . . 173.0(3) ?
    C20B C21B C22B C23B . . . . 50.5(5) ?
    O4B C22B C23B O1B . . . . 179.2(3) ?
    C21B C22B C23B O1B . . . . -60.8(4) ?
    O4B C22B C23B C24B . . . . 62.0(5) ?
    C21B C22B C23B C24B . . . . -178.0(4) ?
    O1B C23B C24B O5B . . . . 67.8(4) ?
    C22B C23B C24B O5B . . . . -174.0(4) ?
    C22A C23A O1A C19A . . . . 61.0(5) ?
    C24A C23A O1A C19A . . . . 176.9(4) ?
    C14A C19A O1A C23A . . . . 175.6(4) ?
    C20A C19A O1A C23A . . . . -61.2(5) ?
    C14B C19B O1B C23B . . . . 178.8(3) ?
    C20B C19B O1B C23B . . . . -60.1(4) ?
    C24B C23B O1B C19B . . . . -169.8(3) ?
    C22B C23B O1B C19B . . . . 67.7(4) ?
    C9A C10A S1A C7A . . . . 1.4(4) ?
    C11A C10A S1A C7A . . . . -178.3(4) ?
    C8A C7A S1A C10A . . . . -0.9(4) ?
    C1A C7A S1A C10A . . . . 174.5(4) ?
    C9B C10B S1B C7B . . . . 0.0(4) ?
    C11B C10B S1B C7B . . . . 178.1(4) ?
    C8B C7B S1B C10B . . . . 0.3(4) ?
    C1B C7B S1B C10B . . . . 177.8(4) ?
loop_
    _geom_hbond_atom_site_label_D
    _geom_hbond_atom_site_label_H
    _geom_hbond_atom_site_label_A
    _geom_hbond_site_symmetry_A
    _geom_hbond_distance_DH
    _geom_hbond_distance_HA
    _geom_hbond_distance_DA
    _geom_hbond_angle_DHA
    O2A H2A1 O2B 3_466 0.82 2.42 2.841(4) 113
    O3A H3A1 O2B 3_466 0.82 2.17 2.951(4) 158
    O4A H4A O5B 1_445 0.82 1.98 2.756(5) 157
    O2B H2B1 O4A 1_565 0.82 1.85 2.672(4) 179
    O3B H3B1 O4B 3_466 0.82 1.99 2.797(4) 168
    O4B H4B O6 . 0.82 1.93 2.749(5) 172
    O5B H5B1 O3B 1_655 0.82 2.31 3.015(5) 144
    O6 H61 O2A . 0.82 2.23 3.031(5) 166
    O6 H62 O3A 3_556 0.83 2.30 3.058(5) 153
data_global
_journal_date_recd_electronic     2016-04-08
_journal_date_accepted     2016-04-21
_journal_name_full     'Acta Crystallographica, Section E'
_journal_year     2016
_journal_volume     72
_journal_issue      5
_journal_page_first     734
_journal_page_last     736
_journal_paper_category     GO
_journal_paper_doi     10.1107/S2056989016006769
_journal_coeditor_code     XU5886
_publ_contact_author_name     'Xiu-Rong Hu'
_publ_contact_author_address
;
Chemistry Department
Zhejiang University
Hangzhou, Zhejiang 310028
People's Republic of China
;
_publ_contact_author_email     'huxiurong@zju.edu.cn'
_publ_contact_author_fax     '86-571-88273690'
_publ_contact_author_phone     '86-571-88273491'
_publ_section_title
;
Crystal structure of canagliflozin hemihydrate
;
loop_
    _publ_author_name
    _publ_author_address
    'Kai-Hang Liu'
;
Chemistry Department
Zhejiang University
Hangzhou, Zhejiang 310028
People's Republic of China
;
    'Jian-Ming Gu'
;
Center of Analysis and Measurement
Zhejiang University
Hangzhou, Zhejiang 310028
People's Republic of China
;
    'Xiu-Rong Hu'
;
Chemistry Department
Zhejiang University
Hangzhou, Zhejiang 310028
People's Republic of China
;
    'Gu-Ping Tang'
;
Chemistry Department
Zhejiang University
Hangzhou, Zhejiang 310028
People's Republic of China
;
_publ_section_synopsis
;
In canagliflozin hemihydrate, the hydropyran ring exhibits a chair conformation
in both canagliflozin molecules. In the crystal, the canagliflozin molecules
and lattice water molecules are connected <i>via</i> O---H...O hydrogen bonds
into a three-dimensional supramolecular architecture.
;
