# Supplementary material for: Crystal structure of canagliflozin hemihydrate
Source: Acta Crystallogr E Crystallogr Commun. 2016 Apr 26;72(Pt 5):734–6. doi: 10.1107/S2056989016006769 (PMC4908520; doi:10.1107/S2056989016006769)
Supplement: Supplementary file 2 [file e-72-00734-Isup2.hkl]

#
# h,k,l, Fc-squared, Fo-squared, sigma(Fo-squared) and status flag
#
data_I
_shelx_title ' cg-5 in P 21 21 21'
_shelx_refln_list_code          4
_shelx_F_calc_maximum      252.27
_exptl_crystal_F_000      1912.00
_reflns_d_resolution_high  0.7709
 
loop_
 _symmetry_equiv_pos_as_xyz
 'x, y, z'
 '-x+1/2, -y, z+1/2'
 'x+1/2, -y+1/2, -z'
 '-x, y+1/2, -z+1/2'
 
_cell_length_a     8.4259
_cell_length_b    11.4264
_cell_length_c    45.7055
_cell_angle_alpha  90.000
_cell_angle_beta   90.000
_cell_angle_gamma  90.000
 
_shelx_F_squared_multiplier     1.000
 
loop_
 _refln_index_h
 _refln_index_k
 _refln_index_l
 _refln_F_squared_calc
 _refln_F_squared_meas
 _refln_F_squared_sigma
 _refln_observed_status
   2   0   0    36114.32    33720.89    404.94 o
   4   0   0     4726.03     4326.54     92.89 o
   6   0   0        9.73      -31.31     42.53 o
   8   0   0       47.82       58.58     58.11 o
  10   0   0        0.01       14.07     58.03 o
   1   1   0     8696.24     8209.80     71.46 o
   2   1   0       47.76        8.81     19.02 o
   3   1   0       63.15       56.23     22.05 o
   4   1   0      678.84      724.75     28.08 o
   5   1   0     1501.29     1757.48     43.25 o
   6   1   0       71.22       73.43     28.54 o
   7   1   0      193.23      346.12     37.60 o
   8   1   0     1494.21     1436.28     68.10 o
   9   1   0        0.29       48.24     43.48 o
  10   1   0       78.16       -0.81     33.27 o
   0   2   0    63642.18    56649.82    871.39 o
   1   2   0    16851.29    16481.98    174.26 o
   2   2   0        0.72       -7.46     17.10 o
   3   2   0      446.78      366.90     47.61 o
   4   2   0     1464.57     1722.69     39.11 o
   5   2   0       87.78       39.01     20.75 o
   6   2   0     1185.32     1165.01     40.47 o
   7   2   0       75.92      116.95     38.38 o
   8   2   0        0.01        2.96     31.77 o
   9   2   0      127.87      168.01     55.95 o
  10   2   0       56.38      -41.86     49.26 o
   1   3   0     6558.26     5881.51     89.38 o
   2   3   0     1966.56     2348.51     52.52 o
   3   3   0       94.59       93.90     29.54 o
   4   3   0        9.23       -3.32     24.70 o
   5   3   0      352.02      301.94     43.21 o
   6   3   0        9.91       30.95     27.67 o
   7   3   0      186.08      187.82     38.87 o
   8   3   0     1248.00     1175.68     64.59 o
   9   3   0       26.49        2.24     41.52 o
  10   3   0       39.45       37.34     50.61 o
   0   4   0     6325.14     6881.94    285.11 o
   1   4   0     2291.56     2161.89     65.48 o
   2   4   0     8763.76     8912.12    139.28 o
   3   4   0      744.38      699.31     54.02 o
   4   4   0     7585.38     7380.29    110.15 o
   5   4   0      329.55      475.66     43.63 o
   6   4   0     1236.98     1296.11     55.15 o
   7   4   0      172.16      108.55     42.44 o
   8   4   0       34.77       39.08     39.87 o
   9   4   0       12.39       10.49     40.57 o
  10   4   0        2.62       71.51     58.78 o
   1   5   0     1425.27     1442.28     56.17 o
   2   5   0     2758.80     2962.43     70.62 o
   3   5   0     1332.10     1260.82     56.45 o
   4   5   0      131.09      129.16     35.68 o
   5   5   0        3.59       -3.53     30.21 o
   6   5   0     1179.17     1190.96     65.53 o
   7   5   0      282.02      223.93     49.03 o
   8   5   0       91.42       90.13     45.95 o
   9   5   0        9.78        1.19     36.87 o
  10   5   0       20.83       58.06     60.35 o
   0   6   0     1128.89     1174.48     77.62 o
   1   6   0      902.97      896.76     56.28 o
   2   6   0     2843.09     3072.41     79.20 o
   3   6   0      389.00      520.08     49.41 o
   4   6   0     1688.87     1794.55     85.58 o
   5   6   0        0.01       11.27     32.14 o
   6   6   0      776.45      803.09     65.31 o
   7   6   0        0.08       11.24     43.22 o
   8   6   0      172.94      100.01     51.02 o
   9   6   0        1.51        0.18     47.89 o
   1   7   0     1134.12     1153.74     61.57 o
   2   7   0      182.85      127.62     45.40 o
   3   7   0      128.28      193.33     51.75 o
   4   7   0      634.75      651.32     58.44 o
   5   7   0        3.16       56.45     56.02 o
   6   7   0     3107.60     3053.95    107.42 o
   7   7   0       23.84       16.08     63.32 o
   8   7   0      189.44      107.46     57.89 o
   9   7   0        0.31       43.77     57.48 o
   0   8   0       77.34      101.53     75.30 o
   1   8   0       13.86       25.76     49.04 o
   2   8   0      876.07      848.92     70.65 o
   3   8   0       20.51       -1.79     38.55 o
   4   8   0     2454.34     2229.40    104.76 o
   5   8   0       17.79       48.90     44.01 o
   6   8   0      185.20      173.89     73.33 o
   7   8   0       51.28       66.20     58.43 o
   8   8   0        3.23      135.82     70.77 o
   9   8   0        2.05      184.05     75.96 o
   1   9   0     1527.73     1478.94     86.14 o
   2   9   0       22.13       34.39     48.43 o
   3   9   0     4878.68     4408.85    130.08 o
   4   9   0        0.09       32.20     49.35 o
   5   9   0      231.23      173.66     56.26 o
   6   9   0        5.81       -0.82     44.01 o
   7   9   0      292.53      620.41    111.87 o
   8   9   0       14.58       76.35     69.60 o
   0  10   0     1406.66     1375.48    748.69 o
   1  10   0       40.10       47.43     61.33 o
   2  10   0       50.07      117.49     66.14 o
   3  10   0      168.36      186.55     66.34 o
   4  10   0       64.19       37.11     57.40 o
   5  10   0        3.11      -43.74     59.47 o
   6  10   0        7.66      131.16     67.13 o
   7  10   0      138.60      215.24     71.63 o
   8  10   0        7.74       67.44    103.54 o
   1  11   0      510.08      543.84     89.29 o
   2  11   0       96.89      138.33     75.14 o
   3  11   0       28.44       58.41     65.44 o
   4  11   0        5.76        0.08     63.22 o
   5  11   0      259.93      486.36     96.98 o
   6  11   0        0.47       56.74    106.81 o
   7  11   0        6.32       47.77     69.15 o
   0  12   0     1554.21     1682.45    197.28 o
   1  12   0      111.91      178.64     95.61 o
   2  12   0      288.69      273.50     94.74 o
   3  12   0       78.29      164.39     79.19 o
   4  12   0      162.19      320.80     89.04 o
   5  12   0        8.08      132.92     87.43 o
   6  12   0        1.79      192.32     94.05 o
   1  13   0        6.05       51.92     83.58 o
   2  13   0        5.83       20.54     81.66 o
   3  13   0       62.33      254.32    115.46 o
   4  13   0       72.83      245.58     91.15 o
   5  13   0      168.68      192.58    107.94 o
   0  14   0      139.74      119.59    128.65 o
   1  14   0       58.22      -40.57     88.09 o
   2  14   0      164.71       95.18    132.07 o
   3  14   0        6.51       43.99    101.24 o
   2   0   1    22476.50    21979.94    184.69 o
   3   0   1     3678.69     3308.58     46.68 o
   4   0   1      599.06      561.72     29.39 o
   5   0   1     1552.28     1625.25     50.85 o
   6   0   1      214.18      202.03     34.04 o
   7   0   1      708.77      829.60     84.73 o
   8   0   1       10.78        2.36     27.73 o
   9   0   1       31.66       -1.96     35.05 o
  10   0   1        6.16       -4.06     36.51 o
 -10   1   1        0.12        0.34     32.41 o
  -9   1   1        0.94      -20.12     30.55 o
  -8   1   1       33.23       64.65     36.95 o
  -7   1   1      776.20      837.56     47.24 o
  -6   1   1     1420.28     1472.99     50.90 o
  -5   1   1     1340.85     1348.77     42.02 o
  -4   1   1     4025.38     4024.05     51.83 o
  -3   1   1     1519.52     1542.12     34.85 o
  -2   1   1    26108.57    25367.47    234.63 o
  -1   1   1     2768.28     2623.00     29.64 o
   1   1   1     2782.40     2651.45     39.87 o
   2   1   1    26279.50    25424.96    237.02 o
   3   1   1     1515.07     1584.71     32.61 o
   4   1   1     4039.78     4053.26     54.12 o
   5   1   1     1326.67     1407.02     36.46 o
   6   1   1     1408.22     1464.58     45.89 o
   7   1   1      766.23      759.39     48.43 o
   8   1   1       33.35       38.03     34.99 o
   9   1   1        0.95       19.53     30.66 o
  10   1   1        0.10       -0.25     36.43 o
 -10   2   1       77.10       24.87     47.58 o
  -9   2   1      153.26       77.12     59.89 o
  -8   2   1       46.04       58.26     34.90 o
  -7   2   1       86.87       98.75     34.04 o
  -6   2   1      750.15      730.57     36.00 o
  -5   2   1      960.48     1066.39     43.23 o
  -4   2   1     3209.60     3354.71     56.68 o
  -3   2   1     5269.20     5331.52     79.59 o
  -2   2   1     7999.06     7862.69     90.26 o
  -1   2   1      554.53      594.27     26.50 o
   0   2   1     8962.28     8450.89     94.22 o
   1   2   1      530.91      508.73     29.90 o
   2   2   1     7990.56     7894.15     87.06 o
   3   2   1     5393.67     5520.36     89.46 o
   4   2   1     3177.78     3316.77     56.52 o
   5   2   1      964.89      998.81     33.44 o
   6   2   1      757.44      776.21     36.40 o
   7   2   1       89.46       86.85     32.65 o
   8   2   1       46.66       83.50     37.51 o
   9   2   1      151.81       35.31     43.02 o
  10   2   1       77.23       28.66     56.60 o
 -10   3   1       43.27       39.17     52.93 o
  -9   3   1        3.23        6.86     40.08 o
  -8   3   1      315.50      309.57     50.79 o
  -7   3   1       28.87       46.08     33.55 o
  -6   3   1      432.96      535.40     49.06 o
  -5   3   1      509.11      544.70     39.93 o
  -4   3   1     2677.80     2810.23     70.86 o
  -3   3   1     3379.13     3489.39     62.04 o
  -2   3   1     1014.52      971.76     39.56 o
  -1   3   1     1546.56     1626.51     48.45 o
   0   3   1    12989.04    11959.74    151.24 o
   1   3   1     1559.30     1563.64     54.56 o
   2   3   1      985.80      866.36     45.53 o
   3   3   1     3403.21     3572.82     58.98 o
   4   3   1     2638.95     2755.62     65.64 o
   5   3   1      503.21      515.15     59.80 o
   6   3   1      432.55      517.96     46.54 o
   7   3   1       25.77       57.03     36.25 o
   8   3   1      315.37      330.00     46.84 o
   9   3   1        3.40       -7.53     44.41 o
  10   3   1       42.92        2.30     59.43 o
 -10   4   1       25.82       89.79     69.56 o
  -9   4   1       36.78        3.11     46.29 o
  -8   4   1      244.49      235.08     50.11 o
  -7   4   1        7.76       -4.65     32.16 o
  -6   4   1      548.18      561.81     49.59 o
  -5   4   1      714.86      766.55     48.14 o
  -4   4   1     3160.86     3115.53     72.91 o
  -3   4   1        2.09        4.14     22.82 o
  -2   4   1     3513.41     3804.23     82.52 o
  -1   4   1     9014.47     8992.41    132.45 o
   0   4   1     1785.87     1912.58     88.98 o
   1   4   1     8996.02     9100.09    141.98 o
   2   4   1     3557.93     3727.82     79.28 o
   3   4   1        2.12      -24.76     24.76 o
   4   4   1     3193.54     3135.09     72.63 o
   5   4   1      712.62      785.90     48.61 o
   6   4   1      539.73      539.38     47.81 o
   7   4   1        7.81       33.31     32.17 o
   8   4   1      248.17      169.16     50.83 o
   9   4   1       37.88       46.26     45.99 o
  10   4   1       26.97      180.12    106.53 o
 -10   5   1        5.83      101.49     72.39 o
  -9   5   1       52.04       20.94     45.97 o
  -8   5   1       56.86       51.45     46.65 o
  -7   5   1      107.93       47.83     46.78 o
  -6   5   1      297.80      258.15     61.07 o
  -5   5   1       99.08      136.88     35.32 o
  -4   5   1      371.01      320.24     45.53 o
  -3   5   1     2427.96     2304.75     60.94 o
  -2   5   1     1225.39     1336.16     56.32 o
  -1   5   1      559.26      789.74     50.54 o
   0   5   1     7793.07     7858.65    126.20 o
   1   5   1      543.99      647.34     53.53 o
   2   5   1     1244.97     1261.65     60.26 o
   3   5   1     2450.85     2497.29     75.93 o
   4   5   1      384.94      424.05     39.34 o
   5   5   1       98.01      113.10     37.45 o
   6   5   1      284.92      285.93     52.98 o
   7   5   1      102.68      101.52     40.34 o
   8   5   1       57.07       79.59     44.32 o
   9   5   1       49.85       64.19     45.66 o
  10   5   1        5.50      165.62     70.90 o
  -9   6   1       13.22       66.28     53.47 o
  -8   6   1      267.45      179.83     63.85 o
  -7   6   1      116.99       48.08     52.15 o
  -6   6   1      590.42      710.97     67.36 o
  -5   6   1       28.78       55.89     36.31 o
  -4   6   1       79.77      147.29     43.02 o
  -3   6   1      229.64      248.12     52.62 o
  -2   6   1     1825.89     1766.18     68.87 o
  -1   6   1     2275.00     2585.24     74.52 o
   0   6   1      301.34      448.66     49.41 o
   1   6   1     2303.18     2428.68     71.27 o
   2   6   1     1805.55     1817.60     63.96 o
   3   6   1      229.86      245.65     40.38 o
   4   6   1       85.51      186.92     40.29 o
   5   6   1       26.82       57.04     41.39 o
   6   6   1      588.77      633.25     62.25 o
   7   6   1      111.83       89.65     49.40 o
   8   6   1      269.65      255.81     58.40 o
   9   6   1       13.36       24.25     53.68 o
  -9   7   1      138.73      349.64     69.93 o
  -8   7   1       82.39       62.07     53.57 o
  -7   7   1       24.31       -5.99     52.38 o
  -6   7   1       80.40       89.42     49.60 o
  -5   7   1      167.87      267.62     54.16 o
  -4   7   1     1495.15     1447.97     64.97 o
  -3   7   1     2426.06     2341.06     86.53 o
  -2   7   1      215.60      294.12     46.59 o
  -1   7   1      451.81      549.71     53.34 o
   0   7   1      593.64      544.12     54.89 o
   1   7   1      442.63      471.89     55.10 o
   2   7   1      211.35      296.00     46.51 o
   3   7   1     2409.33     2309.44     85.69 o
   4   7   1     1480.62     1429.67     68.86 o
   5   7   1      170.57      208.41     46.95 o
   6   7   1       84.21      100.21     50.44 o
   7   7   1       24.79        6.29     50.49 o
   8   7   1       82.58       41.05     53.82 o
   9   7   1      139.42      123.48     69.13 o
  -9   8   1       17.37      190.31    123.00 o
  -8   8   1       11.59       28.52     71.81 o
  -7   8   1      291.98      283.19     76.24 o
  -6   8   1      144.57      143.66     54.30 o
  -5   8   1       78.95       88.46     47.45 o
  -4   8   1      292.88      233.72     59.29 o
  -3   8   1      102.42       80.20     55.41 o
  -2   8   1      401.78      401.13     61.95 o
  -1   8   1       93.85      107.27     51.30 o
   0   8   1      804.49      727.99     69.57 o
   1   8   1       99.01      108.77     47.04 o
   2   8   1      418.51      517.04     73.81 o
   3   8   1      105.47      196.28     55.97 o
   4   8   1      293.06      169.45     51.59 o
   5   8   1       77.73      110.47     50.39 o
   6   8   1      143.02       85.31     57.79 o
   7   8   1      299.47      307.26     69.19 o
   8   8   1       10.83       93.39     66.51 o
   9   8   1       18.11      154.04     75.11 o
  -8   9   1      149.54      256.08     76.48 o
  -7   9   1       31.04       61.93     90.37 o
  -6   9   1       41.34       55.05     57.10 o
  -5   9   1       81.56       77.76     52.72 o
  -4   9   1      155.38      160.15     60.83 o
  -3   9   1      883.56      903.06     82.63 o
  -2   9   1       12.54       63.24     54.20 o
  -1   9   1      377.17      323.66     63.64 o
   0   9   1     2285.52     2119.60    108.99 o
   1   9   1      361.90      313.22     75.78 o
   2   9   1       13.25       45.24     54.03 o
   3   9   1      878.50      808.01     97.46 o
   4   9   1      153.76      127.14     58.58 o
   5   9   1       81.73       95.97     61.41 o
   6   9   1       42.31       -9.04     48.97 o
   7   9   1       30.21      134.93     71.67 o
   8   9   1      146.59      125.35     84.90 o
  -8  10   1        0.95      162.24     98.66 o
  -7  10   1       30.76      109.10     68.21 o
  -6  10   1       55.49      104.28    114.80 o
  -5  10   1      308.04      393.59     96.58 o
  -4  10   1       26.32       10.23     44.30 o
  -3  10   1      174.63      139.91     65.95 o
  -2  10   1       40.98        3.71     57.78 o
  -1  10   1     2529.98     2405.20    140.08 o
   0  10   1     4751.85     4627.38    153.48 o
   1  10   1     2502.73     2500.49    106.44 o
   2  10   1       42.81       36.62     53.46 o
   3  10   1      174.00      243.82     78.53 o
   4  10   1       26.92      -17.39     58.22 o
   5  10   1      306.13      221.63     72.36 o
   6  10   1       55.53      151.30     63.03 o
   7  10   1       31.43      188.92     72.51 o
   8  10   1        1.14      233.75    105.17 o
  -7  11   1       86.93      123.50    106.07 o
  -6  11   1       36.29      158.57     83.49 o
  -5  11   1       48.07      220.89    105.72 o
  -4  11   1        5.19      123.66     64.70 o
  -3  11   1        3.13       43.86     63.37 o
  -2  11   1      371.26      332.49     85.46 o
  -1  11   1      776.83      744.88    110.07 o
   0  11   1     1513.46     1223.76     99.72 o
   1  11   1      774.63      631.13     92.44 o
   2  11   1      384.63      418.52     83.51 o
   3  11   1        2.92      -28.83     57.74 o
   4  11   1        5.64      141.66     84.49 o
   5  11   1       46.35       95.90     69.00 o
   6  11   1       36.38      225.22     79.43 o
   7  11   1       87.65      190.22     89.40 o
  -6  12   1       25.06      233.23    147.22 o
  -5  12   1        9.83       92.05     74.30 o
  -4  12   1       34.73      147.56     88.84 o
  -3  12   1      184.30       82.24    108.04 o
  -2  12   1      105.63      270.87     90.43 o
  -1  12   1      192.05       90.89     88.02 o
   0  12   1      400.52      151.97     78.82 o
   1  12   1      190.36      173.23    104.58 o
   2  12   1      103.85      299.51    134.06 o
   3  12   1      179.85      226.87     79.26 o
   4  12   1       34.33      110.37     85.53 o
   5  12   1       10.40       11.97     81.07 o
   6  12   1       25.70       25.58     86.58 o
  -5  13   1       41.01      213.93    104.54 o
  -4  13   1       33.53      189.91     86.89 o
  -3  13   1       94.07      469.15    102.85 o
  -2  13   1      163.29      249.91     96.00 o
  -1  13   1       14.40      106.03     72.30 o
   0  13   1        0.49      -10.68     71.76 o
   1  13   1       12.84      -57.49     74.35 o
   2  13   1      165.82      162.68    120.92 o
   3  13   1       94.38      146.25    101.59 o
   4  13   1       34.62       62.40     88.78 o
   5  13   1       40.07      168.89     99.17 o
  -3  14   1      291.45      461.24    197.87 o
  -2  14   1      245.87      333.70    137.59 o
  -1  14   1       46.76      -13.97     90.14 o
   0  14   1       49.29      -17.53     87.83 o
   1  14   1       48.31       27.77     75.62 o
   2  14   1      245.64      282.22    252.01 o
   3  14   1      293.35      438.43    132.97 o
   2   0   2    39394.73    36196.18    305.63 o
   3   0   2      620.12      529.20     34.12 o
   4   0   2     6926.76     6702.92     75.32 o
   5   0   2      543.53      470.63     36.75 o
   6   0   2     2258.05     2181.78     65.20 o
   7   0   2        5.04       34.00     34.63 o
   8   0   2        0.49       32.95     29.67 o
   9   0   2      292.15       87.83     46.05 o
  10   0   2        0.56       -2.70     37.61 o
 -10   1   2       16.59       -9.03     38.19 o
  -9   1   2      321.00      104.91     61.96 o
  -8   1   2      111.74      141.33     38.84 o
  -7   1   2      922.96      889.72     45.80 o
  -6   1   2     1768.29     1819.43     50.85 o
  -5   1   2     1115.01     1138.48     35.16 o
  -4   1   2       70.53       40.30     18.17 o
  -3   1   2     4605.91     4655.95     58.20 o
  -2   1   2    12275.17    11757.27    118.10 o
  -1   1   2     5487.75     5149.69     49.20 o
   1   1   2     5366.80     5105.74     47.10 o
   2   1   2    12253.08    11657.32    119.59 o
   3   1   2     4627.76     4658.64     55.96 o
   4   1   2       70.05       45.10     17.67 o
   5   1   2     1127.64     1172.30     34.42 o
   6   1   2     1773.93     1819.30     54.91 o
   7   1   2      930.49      962.67     50.25 o
   8   1   2      115.51       81.11     39.90 o
   9   1   2      324.15      224.09     80.75 o
  10   1   2       17.27        8.28     43.44 o
 -10   2   2       59.78       58.53     52.66 o
  -9   2   2       30.91       26.37     45.32 o
  -8   2   2       38.13       20.48     35.10 o
  -7   2   2      126.53      154.96     36.38 o
  -6   2   2       20.79       23.11     23.71 o
  -5   2   2       83.15       76.68     21.32 o
  -4   2   2     2114.27     2190.27     46.71 o
  -3   2   2      434.35      414.93     29.72 o
  -2   2   2     1103.66     1042.52     45.59 o
  -1   2   2    15823.50    15825.37    167.43 o
   0   2   2     6343.28     6367.77     75.89 o
   1   2   2    15674.61    15217.68    158.00 o
   2   2   2     1055.31     1024.25     31.15 o
   3   2   2      433.96      420.75     29.42 o
   4   2   2     2123.77     2161.17     46.51 o
   5   2   2       83.95       59.39     22.16 o
   6   2   2       21.75       57.70     23.49 o
   7   2   2      126.12      157.34     36.49 o
   8   2   2       36.37       18.43     31.98 o
   9   2   2       33.65       28.49     41.17 o
  10   2   2       60.31       20.77     52.86 o
 -10   3   2      141.13       65.81     65.14 o
  -9   3   2      172.92      190.03     50.20 o
  -8   3   2       24.03       40.10     40.07 o
  -7   3   2      150.55       97.96     36.97 o
  -6   3   2      268.46      372.09     58.23 o
  -5   3   2      302.80      396.38     33.86 o
  -4   3   2      178.34      111.83     30.81 o
  -3   3   2     1410.97     1372.44     50.23 o
  -2   3   2     1759.08     1863.61     44.09 o
  -1   3   2     4753.06     4601.30    172.99 o
   0   3   2      510.22      494.23     33.81 o
   1   3   2     4837.27     4657.30     73.66 o
   2   3   2     1778.65     1833.98     51.69 o
   3   3   2     1397.36     1391.86     45.92 o
   4   3   2      168.16      144.10     33.76 o
   5   3   2      305.54      382.22     33.06 o
   6   3   2      260.43      432.50     53.40 o
   7   3   2      153.63      139.35     36.38 o
   8   3   2       26.40       49.75     40.03 o
   9   3   2      174.70      154.44     49.61 o
  10   3   2      138.82       69.32     58.17 o
 -10   4   2       11.35      -46.06     56.96 o
  -9   4   2       36.78       13.56     47.31 o
  -8   4   2      270.32      282.02     48.73 o
  -7   4   2      833.13      866.51     51.66 o
  -6   4   2      788.40      735.43    102.47 o
  -5   4   2       59.06       45.09     33.59 o
  -4   4   2       27.92       15.00     28.06 o
  -3   4   2      227.65      205.79     32.61 o
  -2   4   2     2109.40     1878.65     99.55 o
  -1   4   2     8313.35     8336.28    127.45 o
   0   4   2     7724.17     7789.09    112.92 o
   1   4   2     8322.35     8285.34    126.49 o
   2   4   2     2149.37     2007.48     58.45 o
   3   4   2      220.86      212.05     30.76 o
   4   4   2       25.14       27.38     25.58 o
   5   4   2       63.32       71.33     41.00 o
   6   4   2      792.11      779.08     49.94 o
   7   4   2      829.19      895.91     52.80 o
   8   4   2      272.21      259.69     49.07 o
   9   4   2       36.31       12.97     47.07 o
  10   4   2       11.51      100.27     56.60 o
 -10   5   2      103.26      159.29     67.20 o
  -9   5   2       49.54       17.34     51.22 o
  -8   5   2       70.40       53.96     40.28 o
  -7   5   2      706.25      733.27     66.33 o
  -6   5   2      793.02      829.68     63.59 o
  -5   5   2     1114.15     1019.12     63.55 o
  -4   5   2      196.22      247.66     36.95 o
  -3   5   2      262.53      273.95     36.96 o
  -2   5   2     2164.15     2268.85     86.79 o
  -1   5   2      626.55      634.20     62.99 o
   0   5   2      569.74      608.48     64.10 o
   1   5   2      621.60      697.75     74.47 o
   2   5   2     2168.90     2318.92     67.56 o
   3   5   2      287.28      263.41     48.24 o
   4   5   2      186.66      192.05     35.87 o
   5   5   2     1110.46     1125.08     51.08 o
   6   5   2      809.76      800.99     59.87 o
   7   5   2      700.39      798.57     79.07 o
   8   5   2       69.48       30.88     43.62 o
   9   5   2       50.82       51.39     45.26 o
  10   5   2      100.83      253.49     74.39 o
  -9   6   2        3.58       43.75     65.97 o
  -8   6   2      560.40      568.05    106.28 o
  -7   6   2      100.38       61.85     58.35 o
  -6   6   2      122.33       31.19     55.67 o
  -5   6   2      103.11       94.69     44.05 o
  -4   6   2      437.83      474.38     46.80 o
  -3   6   2      352.48      407.81     49.20 o
  -2   6   2       96.38       73.14     39.76 o
  -1   6   2      636.52      658.33     57.86 o
   0   6   2     3420.85     3631.68     94.36 o
   1   6   2      625.16      600.66     50.72 o
   2   6   2      100.68      116.84     36.52 o
   3   6   2      355.11      431.59     47.75 o
   4   6   2      449.18      565.15     47.54 o
   5   6   2       91.14       97.70     42.99 o
   6   6   2      122.35      149.88     55.14 o
   7   6   2      104.28       70.39     53.05 o
   8   6   2      565.66      565.43    101.50 o
   9   6   2        3.39      107.62     90.25 o
  -9   7   2        1.73      165.44     64.89 o
  -8   7   2      151.85       26.29     60.01 o
  -7   7   2      120.63      145.10     55.13 o
  -6   7   2      351.47      376.82     57.50 o
  -5   7   2      746.21      796.53     67.77 o
  -4   7   2       28.03       45.83     41.38 o
  -3   7   2      709.81      688.19     57.98 o
  -2   7   2       12.96        6.75     34.67 o
  -1   7   2      653.62      771.00    112.97 o
   0   7   2      248.34      264.80     49.10 o
   1   7   2      652.54      726.22    116.21 o
   2   7   2       15.13      -30.13     37.04 o
   3   7   2      698.84      657.57     62.78 o
   4   7   2       26.74       18.32     41.06 o
   5   7   2      756.75      797.33     62.00 o
   6   7   2      343.56      309.95     58.98 o
   7   7   2      118.31       79.22     62.77 o
   8   7   2      151.48      236.15     59.07 o
   9   7   2        1.72      132.53     95.72 o
  -9   8   2        5.61      207.25    102.53 o
  -8   8   2      125.24      186.70     93.66 o
  -7   8   2       55.01       47.05     72.08 o
  -6   8   2      125.51      165.77     57.90 o
  -5   8   2      164.17      163.05     53.00 o
  -4   8   2      492.47      651.01     59.39 o
  -3   8   2     1638.97     1548.01     79.95 o
  -2   8   2       76.58       66.99     53.26 o
  -1   8   2      426.07      425.05     55.07 o
   0   8   2      224.25      202.19     68.00 o
   1   8   2      416.74      376.08     55.67 o
   2   8   2       79.41      155.45     48.49 o
   3   8   2     1642.28     1622.68     92.40 o
   4   8   2      501.59      581.31     66.58 o
   5   8   2      167.61      133.86     52.33 o
   6   8   2      122.44      142.57     52.26 o
   7   8   2       55.21       93.59     59.32 o
   8   8   2      125.61      227.37     90.79 o
   9   8   2        5.67      105.09     78.37 o
  -8   9   2       89.99      188.57     89.98 o
  -7   9   2       74.73      285.37     80.90 o
  -6   9   2      197.48      182.61     63.33 o
  -5   9   2      282.28      270.63     63.92 o
  -4   9   2        6.45       20.43     46.43 o
  -3   9   2     4012.74     3803.22    131.45 o
  -2   9   2      469.43      406.90     68.95 o
  -1   9   2     1892.37     1844.97     97.37 o
   0   9   2      391.83      421.62     75.40 o
   1   9   2     1885.28     1707.11     95.49 o
   2   9   2      482.96      424.37     70.34 o
   3   9   2     4064.51     3898.27    140.18 o
   4   9   2        5.23      -42.90     47.48 o
   5   9   2      284.09      260.33     68.23 o
   6   9   2      196.51      221.23     64.22 o
   7   9   2       72.87      179.22     73.56 o
   8   9   2       90.07      182.54     84.18 o
  -8  10   2        7.42      149.19     84.71 o
  -7  10   2       46.37       29.35     64.18 o
  -6  10   2      202.59      312.56     74.60 o
  -5  10   2      216.19      212.06     66.97 o
  -4  10   2      140.88      148.19     62.75 o
  -3  10   2      592.91      519.64     77.21 o
  -2  10   2      722.85      765.28     85.83 o
  -1  10   2      294.68      335.09     75.90 o
   0  10   2      368.22      339.53     79.59 o
   1  10   2      295.88      325.91     70.46 o
   2  10   2      726.73      655.27     79.01 o
   3  10   2      580.54      605.32     82.71 o
   4  10   2      133.51      122.89     64.59 o
   5  10   2      211.94      117.83     62.68 o
   6  10   2      202.41      228.30     68.22 o
   7  10   2       45.38       50.64     68.56 o
   8  10   2        7.48      238.38     92.30 o
  -7  11   2       28.19      129.19     76.00 o
  -6  11   2       34.10      205.60     79.84 o
  -5  11   2      170.22      324.39     79.96 o
  -4  11   2      391.81      432.88     75.10 o
  -3  11   2      228.36      171.89     74.70 o
  -2  11   2      190.12      225.34     77.64 o
  -1  11   2        4.63       80.73     73.45 o
   0  11   2      720.94      654.06    137.52 o
   1  11   2        3.91        0.22     78.43 o
   2  11   2      198.94      174.84     70.89 o
   3  11   2      229.07      330.51     81.34 o
   4  11   2      381.17      359.77     82.95 o
   5  11   2      171.98      227.26     92.68 o
   6  11   2       33.33      293.71    104.19 o
   7  11   2       27.91      189.49     85.64 o
  -6  12   2      162.30      271.09    102.53 o
  -5  12   2       11.12      107.71    109.85 o
  -4  12   2       10.08       46.86     66.28 o
  -3  12   2        5.81       -3.93     70.07 o
  -2  12   2        7.81       92.95     76.28 o
  -1  12   2       34.48       75.47     73.73 o
   0  12   2       67.92       52.38     69.85 o
   1  12   2       36.06      190.89     88.56 o
   2  12   2        7.97      -74.32     74.32 o
   3  12   2        6.78      128.98    103.36 o
   4  12   2        9.81       58.99     85.84 o
   5  12   2       10.73      143.45     83.50 o
   6  12   2      162.68      158.94     93.82 o
  -5  13   2       36.45      269.94     98.50 o
  -4  13   2        9.89       40.69     75.84 o
  -3  13   2       87.67      201.59    106.71 o
  -2  13   2      181.20      272.89    133.52 o
  -1  13   2       56.82       91.31     78.30 o
   0  13   2      184.36       56.50     78.07 o
   1  13   2       59.67       36.74    107.23 o
   2  13   2      181.02      105.28    119.50 o
   3  13   2       85.32       99.66     93.41 o
   4  13   2       10.74      101.85    102.29 o
   5  13   2       35.84       72.23     85.24 o
  -3  14   2        4.68       69.53     89.66 o
  -2  14   2        6.00      192.11    189.87 o
  -1  14   2      124.18      174.22    162.29 o
   0  14   2       66.85       -5.70     74.84 o
   1  14   2      124.05      109.98     93.17 o
   2  14   2        5.72       33.80     87.24 o
   3  14   2        4.73      -47.66     85.94 o
   2   0   3      965.92      780.68     29.04 o
   3   0   3       90.35      123.63     19.57 o
   4   0   3     1572.33     1520.12     33.34 o
   5   0   3      116.30      101.75     26.36 o
   6   0   3     1542.02     1649.31     79.75 o
   7   0   3        3.91       -2.78     29.16 o
   8   0   3      227.52      153.84     34.19 o
   9   0   3        0.23        6.04     30.64 o
  10   0   3       16.60        2.21     36.45 o
 -10   1   3        2.87        8.13     46.62 o
  -9   1   3       45.05       36.45     46.56 o
  -8   1   3       64.05       54.67     40.20 o
  -7   1   3      241.73      307.35     42.71 o
  -6   1   3       63.48       12.49     26.09 o
  -5   1   3        9.27       24.71     18.43 o
  -4   1   3     4312.73     4192.27     55.14 o
  -3   1   3     1080.93     1136.54     29.16 o
  -2   1   3      481.59      425.60     22.69 o
  -1   1   3     1754.38     1695.97     23.44 o
   1   1   3     1772.41     1781.71     33.28 o
   2   1   3      442.00      405.35     21.37 o
   3   1   3     1072.27     1138.19     30.36 o
   4   1   3     4260.19     4210.58     56.85 o
   5   1   3        9.69       -3.32     18.43 o
   6   1   3       61.56       58.15     26.97 o
   7   1   3      246.12      328.46     43.82 o
   8   1   3       61.15      106.45     42.63 o
   9   1   3       44.45       29.50     38.79 o
  10   1   3        3.04       10.87     40.35 o
 -10   2   3       48.74        2.62     49.40 o
  -9   2   3      171.25       68.97     50.36 o
  -8   2   3        2.60      -23.40     34.52 o
  -7   2   3      445.49      495.24     43.77 o
  -6   2   3       31.30       24.76     23.03 o
  -5   2   3      705.13      697.34     32.73 o
  -4   2   3     1319.95     1286.62     38.40 o
  -3   2   3      595.71      591.33     42.68 o
  -2   2   3     2641.49     2661.32     46.64 o
  -1   2   3      248.76      265.47     30.98 o
   0   2   3       83.83       67.37     17.18 o
   1   2   3      235.03      256.63     22.35 o
   2   2   3     2654.64     2584.61     48.43 o
   3   2   3      591.41      607.63     27.41 o
   4   2   3     1359.73     1315.86     34.94 o
   5   2   3      714.55      772.75     33.00 o
   6   2   3       31.90       44.47     25.39 o
   7   2   3      450.30      620.56     52.96 o
   8   2   3        2.85       26.09     30.02 o
   9   2   3      174.85      140.32     44.05 o
  10   2   3       47.60       -1.27     47.65 o
 -10   3   3       81.14       -1.63     58.75 o
  -9   3   3       31.39       38.66     39.98 o
  -8   3   3       72.90       86.22     44.12 o
  -7   3   3      181.66      182.89     43.28 o
  -6   3   3      171.03      140.76     42.57 o
  -5   3   3      204.51      227.26     32.42 o
  -4   3   3     7600.66     7673.80    113.95 o
  -3   3   3     2745.27     2661.66     54.26 o
  -2   3   3     2983.73     2998.46     63.07 o
  -1   3   3     8534.98     8341.49    120.80 o
   0   3   3      665.92      740.95     40.42 o
   1   3   3     8584.33     8402.06    108.36 o
   2   3   3     3027.98     2991.51     62.99 o
   3   3   3     2728.95     2491.34     54.68 o
   4   3   3     7580.55     7636.51    175.04 o
   5   3   3      207.65      221.05     29.91 o
   6   3   3      171.87      164.60     31.96 o
   7   3   3      179.80      185.85     41.19 o
   8   3   3       74.08      148.14     44.31 o
   9   3   3       31.72       -0.58     47.60 o
  10   3   3       80.84       81.06     52.06 o
 -10   4   3       96.65       30.58     59.14 o
  -9   4   3      169.63      177.06     61.72 o
  -8   4   3        0.25       -8.94     32.32 o
  -7   4   3      411.57      321.35     46.71 o
  -6   4   3      532.04      508.05     76.06 o
  -5   4   3     1040.82     1184.32     62.00 o
  -4   4   3     3762.89     3741.23     74.31 o
  -3   4   3     1106.01     1186.46     40.80 o
  -2   4   3     2499.65     2437.91     62.59 o
  -1   4   3     1836.72     1756.30     58.75 o
   0   4   3     1085.16     1190.46    103.88 o
   1   4   3     1869.22     1802.38     61.53 o
   2   4   3     2513.27     2506.51     58.49 o
   3   4   3     1114.58     1223.01     49.09 o
   4   4   3     3755.20     3924.49     79.43 o
   5   4   3     1057.21     1146.54     63.67 o
   6   4   3      533.15      514.17     48.64 o
   7   4   3      407.93      384.84     48.04 o
   8   4   3        0.15       10.81     31.31 o
   9   4   3      166.06      142.04     57.19 o
  10   4   3       99.20       36.92     58.75 o
 -10   5   3       61.52      113.65     69.17 o
  -9   5   3       48.46       48.05     46.00 o
  -8   5   3      521.02      453.20     80.91 o
  -7   5   3      459.96      476.42     83.53 o
  -6   5   3      283.37      323.60     49.04 o
  -5   5   3       40.16      126.37     57.46 o
  -4   5   3      317.31      384.45     40.67 o
  -3   5   3     2198.54     2091.98     65.06 o
  -2   5   3     2946.37     3074.63     97.93 o
  -1   5   3     1829.76     1891.78     65.96 o
   0   5   3      946.41     1096.21     56.35 o
   1   5   3     1829.87     1902.27     57.13 o
   2   5   3     2943.09     2994.49     71.24 o
   3   5   3     2140.24     2100.27     64.62 o
   4   5   3      316.42      350.94     46.17 o
   5   5   3       38.28       41.57     36.53 o
   6   5   3      274.41      249.05     54.74 o
   7   5   3      469.10      365.85     57.94 o
   8   5   3      526.61      398.97     57.38 o
   9   5   3       48.31       54.95     53.41 o
  10   5   3       62.53      141.04     70.60 o
  -9   6   3       62.11      111.79     57.71 o
  -8   6   3       89.98       33.58     51.33 o
  -7   6   3      559.61      372.79     89.49 o
  -6   6   3        5.76      -21.61     41.43 o
  -5   6   3      439.19      380.45     48.57 o
  -4   6   3      247.90      313.46     44.09 o
  -3   6   3      244.74      223.26     42.37 o
  -2   6   3     1623.72     1623.01     65.12 o
  -1   6   3      321.13      451.80     46.89 o
   0   6   3     4296.06     4396.19    100.36 o
   1   6   3      326.29      462.20     44.03 o
   2   6   3     1620.20     1539.16     65.74 o
   3   6   3      248.92      209.24     42.74 o
   4   6   3      247.03      232.68     39.98 o
   5   6   3      437.30      426.78     48.76 o
   6   6   3        5.87        4.01     41.29 o
   7   6   3      555.10      480.91    131.75 o
   8   6   3       84.19       90.44     59.00 o
   9   6   3       62.41       60.84     71.92 o
  -9   7   3       70.46       33.70     56.47 o
  -8   7   3       55.00       53.69     50.56 o
  -7   7   3      280.68      305.50     60.92 o
  -6   7   3      177.77      162.18     58.66 o
  -5   7   3      207.06      395.52     99.45 o
  -4   7   3      645.56      678.69     66.41 o
  -3   7   3      141.40      155.88     48.89 o
  -2   7   3       62.12       82.33     44.65 o
  -1   7   3       29.55       79.31     41.59 o
   0   7   3      815.71      742.78     72.70 o
   1   7   3       32.99       34.14     42.84 o
   2   7   3       59.89      109.94     48.27 o
   3   7   3      137.26      134.55     44.61 o
   4   7   3      644.99      754.06     63.52 o
   5   7   3      203.75      208.61     47.97 o
   6   7   3      178.03      246.53     52.47 o
   7   7   3      280.20      101.80     79.02 o
   8   7   3       54.73       45.64     58.36 o
   9   7   3       70.37      118.77     78.21 o
  -9   8   3       67.33      223.27     93.34 o
  -8   8   3       82.30      247.92     84.10 o
  -7   8   3       66.74      123.23     66.15 o
  -6   8   3      164.52      125.31     56.67 o
  -5   8   3      772.25      746.73     73.59 o
  -4   8   3      429.83      384.49     56.66 o
  -3   8   3      949.10      947.97     76.04 o
  -2   8   3     1322.16     1284.63     72.57 o
  -1   8   3      291.06      365.18     85.96 o
   0   8   3      534.24      636.09     66.14 o
   1   8   3      296.54      338.47     58.01 o
   2   8   3     1323.82     1300.62     85.65 o
   3   8   3      935.74      919.93     84.13 o
   4   8   3      429.24      396.07     66.27 o
   5   8   3      775.36      817.71     68.81 o
   6   8   3      165.48      184.14     55.98 o
   7   8   3       64.73       94.82     67.13 o
   8   8   3       86.14      294.14     88.59 o
   9   8   3       68.94      197.50     93.06 o
  -8   9   3       56.78      157.59     85.48 o
  -7   9   3       11.04      121.79     66.82 o
  -6   9   3      198.43      173.77     67.20 o
  -5   9   3        4.76       79.75     61.04 o
  -4   9   3      554.64      560.78     67.72 o
  -3   9   3      172.60      166.27     65.75 o
  -2   9   3      162.84      194.11     60.81 o
  -1   9   3     2276.88     2194.53    106.20 o
   0   9   3      146.68      214.74     62.00 o
   1   9   3     2326.95     2251.76     94.66 o
   2   9   3      159.00       97.10     62.20 o
   3   9   3      174.42      173.33     61.35 o
   4   9   3      552.28      524.78     70.79 o
   5   9   3        5.08        6.02     47.99 o
   6   9   3      194.55      156.81     63.16 o
   7   9   3       12.10      134.05     86.60 o
   8   9   3       56.40       92.69     72.52 o
  -8  10   3       19.70      -61.74     81.39 o
  -7  10   3      161.46      276.07     94.87 o
  -6  10   3       12.71       51.84    100.88 o
  -5  10   3      342.01      261.30     65.97 o
  -4  10   3      245.34      173.73     59.94 o
  -3  10   3      401.38      375.39     77.42 o
  -2  10   3      588.17      558.39     73.63 o
  -1  10   3      284.91      267.06     82.21 o
   0  10   3     1584.74     1611.25    105.19 o
   1  10   3      294.19      244.66     72.43 o
   2  10   3      590.72      393.46     80.33 o
   3  10   3      387.23      324.93     72.70 o
   4  10   3      243.81      156.51     80.58 o
   5  10   3      338.78      240.19     70.60 o
   6  10   3       12.47      132.35     75.67 o
   7  10   3      158.49      122.39     77.36 o
   8  10   3       20.73      114.93     78.67 o
  -7  11   3       58.50      186.92     81.53 o
  -6  11   3        8.81      129.28     87.48 o
  -5  11   3       20.39      165.40     95.74 o
  -4  11   3      259.59      231.00     74.46 o
  -3  11   3       62.65       60.95     61.55 o
  -2  11   3      148.60       97.72     79.92 o
  -1  11   3      179.12      178.13     82.65 o
   0  11   3      431.08      386.84     96.49 o
   1  11   3      191.65      216.92     76.95 o
   2  11   3      151.24       63.61     77.34 o
   3  11   3       63.52       -1.69     60.31 o
   4  11   3      264.45      298.46     93.68 o
   5  11   3       20.61      -41.77     62.45 o
   6  11   3        8.71      212.68     76.57 o
   7  11   3       57.61      179.63     82.61 o
  -6  12   3        5.37      171.52     80.89 o
  -5  12   3       10.89      164.61     90.01 o
  -4  12   3       31.07       11.79     84.41 o
  -3  12   3       95.41       99.75    117.67 o
  -2  12   3      189.75      279.83     87.40 o
  -1  12   3      213.04      134.36     75.59 o
   0  12   3        3.27      -52.22     68.93 o
   1  12   3      220.28      183.30     88.57 o
   2  12   3      193.10      146.52     80.14 o
   3  12   3       96.96      334.43    129.43 o
   4  12   3       29.71       74.92     84.81 o
   5  12   3       10.88      104.67     79.42 o
   6  12   3        5.47      125.51     87.57 o
  -5  13   3        9.72       86.61     85.93 o
  -4  13   3      234.06      269.68     95.40 o
  -3  13   3       89.01       73.44     97.02 o
  -2  13   3        7.28       42.50     79.79 o
  -1  13   3      455.69      140.37     86.74 o
   0  13   3        6.48       73.07     91.82 o
   1  13   3      448.75      243.34    106.90 o
   2  13   3        7.19      109.34     97.14 o
   3  13   3       89.83      204.06     93.82 o
   4  13   3      229.52      310.02    101.48 o
   5  13   3        9.38       97.89     79.85 o
  -3  14   3       44.31       53.04    120.92 o
  -2  14   3       53.14      225.16    116.95 o
  -1  14   3       11.54       10.36     87.77 o
   0  14   3       12.00       62.71     91.58 o
   1  14   3       11.71       43.20     80.65 o
   2  14   3       56.14      110.66    105.47 o
   3  14   3       45.08      288.27    107.49 o
   1   0   4    10436.05     9912.82    134.27 o
   2   0   4    16849.30    16187.36    134.52 o
   3   0   4        0.13      -10.49     13.54 o
   4   0   4      217.20      219.70     27.88 o
   5   0   4      851.18      931.90     38.82 o
   6   0   4      103.19      105.47     30.97 o
   7   0   4     2672.32     2597.87     74.09 o
   8   0   4        2.28       21.04     33.10 o
   9   0   4       19.11       23.71     34.05 o
  10   0   4       17.23       15.31     40.86 o
 -10   1   4       16.24       -5.07     60.26 o
  -9   1   4       29.12        4.95     36.30 o
  -8   1   4      305.25      317.85     46.72 o
  -7   1   4      121.28      108.96     36.19 o
  -6   1   4      281.76      309.49     32.14 o
  -5   1   4      168.18      263.95     26.09 o
  -4   1   4      687.20      676.34     33.24 o
  -3   1   4      462.08      472.65     21.22 o
  -2   1   4     3309.11     2981.39     44.74 o
  -1   1   4     3792.36     3624.24     45.37 o
   1   1   4     3758.95     3528.15     40.71 o
   2   1   4     3275.39     3004.40     42.60 o
   3   1   4      458.71      497.04     25.10 o
   4   1   4      696.38      700.57     27.93 o
   5   1   4      162.97      249.95     28.24 o
   6   1   4      285.44      271.28     31.07 o
   7   1   4      127.38      128.40     37.41 o
   8   1   4      311.78      402.20     46.12 o
   9   1   4       28.57        0.78     32.80 o
  10   1   4       15.70        0.20     36.39 o
 -10   2   4        4.98        1.52     53.39 o
  -9   2   4       57.55       22.39     41.16 o
  -8   2   4        9.83       24.67     34.43 o
  -7   2   4     1529.73     1586.13     67.93 o
  -6   2   4      504.41      502.07     60.05 o
  -5   2   4      478.94      595.77     41.17 o
  -4   2   4     1218.63     1282.95     48.27 o
  -3   2   4    14652.05    14454.75    179.13 o
  -2   2   4     1357.06     1301.09     34.83 o
  -1   2   4     4411.86     3983.72     57.68 o
   0   2   4     1512.31     1485.67     38.37 o
   1   2   4     4357.40     4048.90     74.38 o
   2   2   4     1329.39     1307.21     36.31 o
   3   2   4    14664.54    14376.76    140.40 o
   4   2   4     1213.20     1201.91     51.86 o
   5   2   4      470.69      545.99     29.95 o
   6   2   4      494.42      560.85     36.31 o
   7   2   4     1543.89     1559.72     52.52 o
   8   2   4        8.68       13.59     31.46 o
   9   2   4       53.76       25.57     41.77 o
  10   2   4        4.44       26.61     51.15 o
 -10   3   4       33.69        7.29     60.05 o
  -9   3   4       69.72       41.42     48.10 o
  -8   3   4      167.22      120.22     44.86 o
  -7   3   4      599.02      580.77     44.14 o
  -6   3   4       92.03      108.23     29.83 o
  -5   3   4      883.88      974.17     44.71 o
  -4   3   4       91.18       75.60     33.81 o
  -3   3   4     5896.68     5831.95     82.91 o
  -2   3   4      729.41      718.76     39.20 o
  -1   3   4     1519.74     1683.14     56.35 o
   0   3   4     1033.25      912.74     38.07 o
   1   3   4     1460.63     1499.66     50.65 o
   2   3   4      726.08      820.80     39.74 o
   3   3   4     5961.59     5903.24     82.82 o
   4   3   4       86.73       80.69     28.03 o
   5   3   4      903.63      909.97     44.92 o
   6   3   4       97.00      125.92     29.46 o
   7   3   4      595.29      548.46     57.70 o
   8   3   4      164.66      145.76     47.85 o
   9   3   4       71.73       98.09     43.07 o
  10   3   4       33.00       48.14     54.31 o
 -10   4   4      133.71      179.13     65.57 o
  -9   4   4       21.04       28.44     43.96 o
  -8   4   4        2.74       -2.41     37.26 o
  -7   4   4       78.07       -6.19     37.71 o
  -6   4   4       44.52       31.33     32.59 o
  -5   4   4     1437.59     1376.96     60.40 o
  -4   4   4     1467.66     1530.98     48.08 o
  -3   4   4      330.78      394.77     34.73 o
  -2   4   4     1977.24     1947.32     57.66 o
  -1   4   4      183.64      231.84     36.04 o
   0   4   4     6623.01     6457.00    275.64 o
   1   4   4      171.71      187.59     32.63 o
   2   4   4     1954.71     1909.41     56.62 o
   3   4   4      316.84      269.70     40.58 o
   4   4   4     1486.42     1561.21     62.87 o
   5   4   4     1420.91     1339.96     76.53 o
   6   4   4       44.88       74.74     31.66 o
   7   4   4       84.06       75.52     35.86 o
   8   4   4        3.42       29.03     34.74 o
   9   4   4       22.15       40.71     42.67 o
  10   4   4      134.35      221.56     70.39 o
 -10   5   4        1.58      100.15     66.83 o
  -9   5   4      390.36      204.74     72.60 o
  -8   5   4      139.81       99.61     45.53 o
  -7   5   4       38.31       34.33     41.06 o
  -6   5   4      868.15     1011.81     61.87 o
  -5   5   4       68.07       22.17     36.79 o
  -4   5   4      652.02      720.06     42.26 o
  -3   5   4     2497.10     2426.15     64.36 o
  -2   5   4      438.62      471.41     43.53 o
  -1   5   4      156.44      145.43     33.37 o
   0   5   4      129.66       22.95     32.52 o
   1   5   4      151.24      141.93     39.43 o
   2   5   4      428.98      467.81     47.18 o
   3   5   4     2501.78     2621.05     67.63 o
   4   5   4      659.04      665.83     48.24 o
   5   5   4       64.94      124.72     37.28 o
   6   5   4      878.51     1062.24     64.38 o
   7   5   4       38.88        7.44     36.94 o
   8   5   4      140.12      161.13     44.50 o
   9   5   4      395.34      334.82     64.15 o
  10   5   4        1.68      171.42     76.39 o
  -9   6   4       20.28       98.37     56.28 o
  -8   6   4       46.40       78.58     51.39 o
  -7   6   4      339.46      229.18     68.27 o
  -6   6   4        6.33        6.41     50.01 o
  -5   6   4      322.40      382.98     50.83 o
  -4   6   4      162.81      218.83     39.44 o
  -3   6   4      317.57      317.24     41.39 o
  -2   6   4     1071.81     1191.68     66.79 o
  -1   6   4      501.47      558.50     54.50 o
   0   6   4      142.80      154.36     41.87 o
   1   6   4      492.54      586.16     45.53 o
   2   6   4     1077.36     1166.21     76.14 o
   3   6   4      316.52      386.28     48.02 o
   4   6   4      170.43      204.61     44.88 o
   5   6   4      322.27      350.67     53.66 o
   6   6   4        6.76       39.23     48.95 o
   7   6   4      337.60      273.18     70.02 o
   8   6   4       43.55       45.97     54.31 o
   9   6   4       20.56      105.64     64.15 o
  -9   7   4       84.73      147.71     81.54 o
  -8   7   4      205.96      107.55     57.26 o
  -7   7   4       35.68       31.39     50.46 o
  -6   7   4       20.09       12.84     53.44 o
  -5   7   4      285.34      239.34     51.38 o
  -4   7   4       68.35      149.17     47.05 o
  -3   7   4      636.83      656.03     60.63 o
  -2   7   4      246.77      241.69     46.37 o
  -1   7   4      887.59     1004.14     67.41 o
   0   7   4     2209.20     2144.75    136.80 o
   1   7   4      894.05      857.98     71.04 o
   2   7   4      241.95      242.81     49.23 o
   3   7   4      634.87      688.77     55.34 o
   4   7   4       74.17       63.29     49.02 o
   5   7   4      283.54      258.37     50.82 o
   6   7   4       19.45       24.43     44.58 o
   7   7   4       32.94       34.56     51.65 o
   8   7   4      203.74      253.41     59.74 o
   9   7   4       84.36      235.33     66.30 o
  -9   8   4       65.67      260.31     94.25 o
  -8   8   4      177.24      281.54    103.12 o
  -7   8   4       68.15      109.29     65.50 o
  -6   8   4      132.74      140.70     54.00 o
  -5   8   4        2.52       27.32     54.39 o
  -4   8   4     1380.14     1500.09     78.71 o
  -3   8   4     1255.95     1293.35     80.38 o
  -2   8   4      367.67      352.35     56.45 o
  -1   8   4        2.87       15.51     58.72 o
   0   8   4     1744.82     1832.64     80.82 o
   1   8   4        2.19       22.93     42.58 o
   2   8   4      372.03      431.88     60.78 o
   3   8   4     1270.26     1247.78     75.08 o
   4   8   4     1356.33     1417.64     87.07 o
   5   8   4        1.71       20.88     48.09 o
   6   8   4      130.92      101.10     55.46 o
   7   8   4       66.22       80.39     73.58 o
   8   8   4      179.73      220.39     80.85 o
   9   8   4       65.61      298.69    119.40 o
  -8   9   4       27.72      134.08    103.83 o
  -7   9   4      163.55      177.90     79.05 o
  -6   9   4      388.78      306.25     69.79 o
  -5   9   4        7.78      -17.01     46.26 o
  -4   9   4      550.37      555.26     64.18 o
  -3   9   4     1023.86     1026.67     84.91 o
  -2   9   4      355.48      267.89     62.93 o
  -1   9   4       25.67       41.92     60.22 o
   0   9   4      542.17      530.67     71.90 o
   1   9   4       27.82       49.28     50.53 o
   2   9   4      345.67      367.74     67.99 o
   3   9   4     1023.77     1067.39     80.12 o
   4   9   4      566.19      462.91     97.64 o
   5   9   4        8.95       -7.50     45.89 o
   6   9   4      387.83      404.65     74.99 o
   7   9   4      160.87      121.44     61.11 o
   8   9   4       26.87      238.87     82.29 o
  -8  10   4       33.65      111.72     97.51 o
  -7  10   4       21.41      274.62     84.65 o
  -6  10   4       63.40      267.71     88.52 o
  -5  10   4      292.03      324.18     69.04 o
  -4  10   4      185.49      154.25     64.83 o
  -3  10   4      649.82      817.14     78.92 o
  -2  10   4      337.64      339.10     69.58 o
  -1  10   4      436.60      415.28     80.41 o
   0  10   4     1628.53     1562.27    121.74 o
   1  10   4      434.40      463.05     85.00 o
   2  10   4      331.31      255.20     83.20 o
   3  10   4      641.93      678.07     81.09 o
   4  10   4      178.35      170.92     72.98 o
   5  10   4      297.75      352.62     68.60 o
   6  10   4       66.33      164.68     81.78 o
   7  10   4       20.51      101.33     68.66 o
   8  10   4       33.80      100.89     91.68 o
  -7  11   4       29.38       33.52     75.95 o
  -6  11   4       43.73      119.42     81.39 o
  -5  11   4       80.58      240.09     71.02 o
  -4  11   4      268.82      315.44     80.84 o
  -3  11   4      152.79      190.89     77.30 o
  -2  11   4      298.54      325.90     83.48 o
  -1  11   4      290.80      307.33     84.25 o
   0  11   4       54.74       60.76     76.29 o
   1  11   4      299.86      293.31     76.25 o
   2  11   4      295.39      278.19     76.67 o
   3  11   4      152.87      169.70     72.67 o
   4  11   4      269.10      165.43     84.85 o
   5  11   4       82.50       96.34     73.61 o
   6  11   4       44.03      141.58     69.92 o
   7  11   4       30.26       74.41     68.38 o
  -6  12   4       72.18       77.73     83.15 o
  -5  12   4      141.32      292.88     87.47 o
  -4  12   4      138.18      163.89     79.18 o
  -3  12   4       40.99        5.64     78.36 o
  -2  12   4      152.08      403.88     91.49 o
  -1  12   4        6.66       51.27     65.96 o
   0  12   4       69.85      129.77     93.96 o
   1  12   4        6.90      -49.61     66.59 o
   2  12   4      153.28      237.57     84.02 o
   3  12   4       42.26        5.91     74.83 o
   4  12   4      139.15      184.27     89.98 o
   5  12   4      140.94      163.94     88.90 o
   6  12   4       73.68      329.13     85.75 o
  -5  13   4       18.50      207.57     86.99 o
  -4  13   4       82.72      222.58    102.04 o
  -3  13   4       78.08       11.57    111.24 o
  -2  13   4       20.41      110.36     82.53 o
  -1  13   4       91.86      150.01    108.92 o
   0  13   4      128.25       71.25     83.96 o
   1  13   4       90.74       63.75     88.36 o
   2  13   4       18.17       25.09     82.93 o
   3  13   4       79.19       98.07    193.55 o
   4  13   4       81.12      201.08     92.09 o
   5  13   4       18.13      141.75     90.38 o
  -3  14   4       33.98       74.47    100.31 o
  -2  14   4       42.61      -45.93     90.15 o
  -1  14   4       54.28       50.41     81.61 o
   0  14   4       38.03      -54.69     90.05 o
   1  14   4       51.78       -3.40     88.18 o
   2  14   4       41.69      191.71    106.46 o
   3  14   4       35.12      221.28    103.33 o
   1   0   5     2407.27     2009.48     54.18 o
   2   0   5      297.19      280.39     15.51 o
   3   0   5    26530.19    25696.51    231.95 o
   4   0   5     1069.31     1041.35     35.60 o
   5   0   5     5048.67     5207.40    106.22 o
   6   0   5     1508.19     1398.97     76.51 o
   7   0   5     1003.47     1019.55     47.52 o
   8   0   5        0.69        3.58     33.47 o
   9   0   5       13.12        4.10     38.08 o
  10   0   5        0.75       18.68     36.08 o
 -10   1   5       19.27       13.80     40.99 o
  -9   1   5      206.31       35.30     47.16 o
  -8   1   5      387.03      289.16     43.05 o
  -7   1   5      278.41      381.19     38.47 o
  -6   1   5      284.68      310.82     33.59 o
  -5   1   5      883.63      809.48     31.76 o
  -4   1   5     1502.85     1563.96     54.20 o
  -3   1   5      718.27      722.29     26.25 o
  -2   1   5    19455.13    18937.39    178.70 o
  -1   1   5    10617.25    10190.07     89.30 o
   1   1   5    10630.93    10203.87    104.15 o
   2   1   5    19534.81    18913.22    162.69 o
   3   1   5      711.05      777.17     25.97 o
   4   1   5     1512.29     1603.01     39.81 o
   5   1   5      939.74      818.86     36.96 o
   6   1   5      282.63      355.34     30.26 o
   7   1   5      286.02      263.66     47.14 o
   8   1   5      388.12      478.76     47.09 o
   9   1   5      206.32      106.47     44.93 o
  10   1   5       19.09       15.32     38.20 o
 -10   2   5       21.62       -3.52     50.25 o
  -9   2   5      169.56      100.52     60.44 o
  -8   2   5      292.73      245.76     42.43 o
  -7   2   5     1118.76     1163.47     61.14 o
  -6   2   5     1616.32     1624.44     54.44 o
  -5   2   5     1568.88     1591.96     39.78 o
  -4   2   5     8211.66     8736.39    117.67 o
  -3   2   5      575.36      574.28     30.10 o
  -2   2   5      341.79      302.35     24.03 o
  -1   2   5     6905.30     6772.35     75.95 o
   0   2   5    13480.38    12027.00    126.12 o
   1   2   5     6957.60     6769.23     83.65 o
   2   2   5      340.57      355.52     34.75 o
   3   2   5      538.60      487.06     25.70 o
   4   2   5     8139.90     8592.76    120.59 o
   5   2   5     1565.74     1679.33     41.49 o
   6   2   5     1612.87     1840.44     52.61 o
   7   2   5     1107.70     1130.33     58.59 o
   8   2   5      287.90      285.52     41.65 o
   9   2   5      168.51       99.60     48.58 o
  10   2   5       22.27       40.09     40.82 o
 -10   3   5       15.73       17.34     62.40 o
  -9   3   5       45.92       43.39     42.60 o
  -8   3   5      301.09      239.81     52.12 o
  -7   3   5      144.82      161.12     36.29 o
  -6   3   5      259.41      190.58     37.45 o
  -5   3   5      157.58      168.81     29.21 o
  -4   3   5     3773.75     3734.81     70.98 o
  -3   3   5      256.54      211.20     29.14 o
  -2   3   5      399.80      446.81     33.70 o
  -1   3   5     1062.31     1013.12     39.10 o
   0   3   5      470.39      479.05     35.59 o
   1   3   5     1063.61     1079.08     67.21 o
   2   3   5      389.11      441.02     31.59 o
   3   3   5      245.76      249.82     25.62 o
   4   3   5     3796.42     3868.89     61.75 o
   5   3   5      161.89      145.76     32.81 o
   6   3   5      268.21      292.85     34.00 o
   7   3   5      140.17      156.48     34.29 o
   8   3   5      306.40      211.64     48.03 o
   9   3   5       45.81       75.98     41.94 o
  10   3   5       15.48      119.00     65.77 o
 -10   4   5       83.19       58.36     63.59 o
  -9   4   5      121.71      144.83     48.34 o
  -8   4   5        1.59       39.09     35.98 o
  -7   4   5      114.43       76.86     36.26 o
  -6   4   5      270.99      270.19     58.70 o
  -5   4   5        4.11       -7.54     27.56 o
  -4   4   5       79.00       86.38     28.19 o
  -3   4   5     3586.63     3962.29     67.52 o
  -2   4   5     3647.97     3737.95     65.19 o
  -1   4   5     3887.96     3974.81     78.28 o
   0   4   5     1669.27     1694.37    121.55 o
   1   4   5     3852.71     3851.53     78.29 o
   2   4   5     3617.69     3715.43     76.13 o
   3   4   5     3552.63     3951.88     82.54 o
   4   4   5       86.73      115.45     32.11 o
   5   4   5        4.80        0.83     31.07 o
   6   4   5      278.91      328.36     37.94 o
   7   4   5      116.40       99.59     36.23 o
   8   4   5        1.33       14.74     37.01 o
   9   4   5      122.16       91.34     47.60 o
  10   4   5       84.43      102.00     89.34 o
 -10   5   5       49.72      144.16     73.40 o
  -9   5   5      104.28       73.85     46.71 o
  -8   5   5      156.14       98.12     41.40 o
  -7   5   5      513.08      503.00     57.87 o
  -6   5   5     1108.17     1146.53     71.02 o
  -5   5   5     1117.98     1051.73     57.11 o
  -4   5   5      461.86      551.80     42.78 o
  -3   5   5      638.86      694.37     41.94 o
  -2   5   5     1504.76     1561.71     62.53 o
  -1   5   5      102.44       44.70     29.99 o
   0   5   5     7014.75     6792.61    111.23 o
   1   5   5      101.51       69.82     33.05 o
   2   5   5     1529.66     1563.03     54.06 o
   3   5   5      643.58      724.03     45.97 o
   4   5   5      466.01      420.92     40.53 o
   5   5   5     1113.20     1173.46     59.46 o
   6   5   5     1126.70     1141.42     66.56 o
   7   5   5      510.05      481.53     69.70 o
   8   5   5      154.95      110.36     42.88 o
   9   5   5      101.98      162.23     47.93 o
  10   5   5       49.11      142.23     87.65 o
  -9   6   5       16.16       48.68     45.06 o
  -8   6   5       84.94        1.75     48.78 o
  -7   6   5      165.96      134.77     48.62 o
  -6   6   5       53.66       13.45     38.07 o
  -5   6   5      306.59      320.12     44.94 o
  -4   6   5     1507.54     1562.73     67.40 o
  -3   6   5      160.44      117.20     44.30 o
  -2   6   5      265.13      269.47     44.82 o
  -1   6   5      228.12      264.11     40.19 o
   0   6   5       45.73       64.38     34.84 o
   1   6   5      230.13      248.35     48.40 o
   2   6   5      252.35      234.51     47.16 o
   3   6   5      163.41      107.77     41.50 o
   4   6   5     1521.35     1568.65     86.37 o
   5   6   5      311.70      292.93     48.02 o
   6   6   5       51.60        1.37     44.24 o
   7   6   5      174.58        3.49     56.31 o
   8   6   5       84.18       56.15     51.59 o
   9   6   5       16.37       -9.03     51.92 o
  -9   7   5       32.13      166.94     58.39 o
  -8   7   5       29.29       15.42     49.73 o
  -7   7   5      219.38      225.50     65.77 o
  -6   7   5       58.22       22.75     52.04 o
  -5   7   5      243.57      231.11     48.80 o
  -4   7   5       39.30       19.45     39.59 o
  -3   7   5      496.62      604.51     71.74 o
  -2   7   5      466.95      493.96     67.16 o
  -1   7   5      298.98      313.88     73.03 o
   0   7   5       95.15      106.32     42.25 o
   1   7   5      320.72      370.90     51.10 o
   2   7   5      470.12      429.07     50.63 o
   3   7   5      489.64      476.80     56.15 o
   4   7   5       42.01       57.97     41.35 o
   5   7   5      238.28      288.74     47.62 o
   6   7   5       57.22       51.70     43.38 o
   7   7   5      223.03      146.38     59.96 o
   8   7   5       29.87       65.75     48.12 o
   9   7   5       30.76       44.07     62.48 o
  -9   8   5        6.99      136.91     78.94 o
  -8   8   5       89.97      256.43    117.22 o
  -7   8   5      150.44       66.70     75.05 o
  -6   8   5      157.06      131.11     53.94 o
  -5   8   5      713.35      691.22     73.29 o
  -4   8   5      228.28      243.79     54.55 o
  -3   8   5      438.62      446.88     64.80 o
  -2   8   5       30.45       30.01     43.70 o
  -1   8   5      354.32      405.25     74.57 o
   0   8   5     1544.80     1424.68     80.47 o
   1   8   5      335.43      408.50     54.69 o
   2   8   5       28.73       -5.92     40.05 o
   3   8   5      426.56      428.77     60.38 o
   4   8   5      229.32      218.99     66.47 o
   5   8   5      708.31      805.88     73.74 o
   6   8   5      154.16       71.78     53.52 o
   7   8   5      152.93       57.96     69.08 o
   8   8   5       89.85      183.99     71.94 o
   9   8   5        7.50      -42.63     71.92 o
  -8   9   5      130.81      102.34    140.19 o
  -7   9   5       51.15       73.20     69.07 o
  -6   9   5       35.80       54.11     56.99 o
  -5   9   5      119.15       87.52     59.31 o
  -4   9   5      323.43      229.94     61.71 o
  -3   9   5      278.66      322.60     70.59 o
  -2   9   5     1293.08     1252.21     81.67 o
  -1   9   5     1119.42     1170.30     93.31 o
   0   9   5      405.01      405.61     70.44 o
   1   9   5     1098.80     1013.46     83.83 o
   2   9   5     1311.73     1233.57     80.95 o
   3   9   5      284.49      417.00     72.07 o
   4   9   5      321.30      262.64     63.30 o
   5   9   5      117.98      243.14     59.03 o
   6   9   5       36.28       39.44     54.35 o
   7   9   5       52.14       78.58     60.27 o
   8   9   5      132.56      278.12     93.80 o
  -8  10   5       48.53      179.46     83.48 o
  -7  10   5      242.43      412.37     87.47 o
  -6  10   5        2.98      127.16     78.30 o
  -5  10   5      224.59      137.98     63.29 o
  -4  10   5      215.47      230.91     66.62 o
  -3  10   5       61.74       28.59     56.78 o
  -2  10   5      559.99      454.32     79.99 o
  -1  10   5     1620.20     1745.97    103.86 o
   0  10   5     2773.65     2612.28    275.69 o
   1  10   5     1603.94     1614.84    103.89 o
   2  10   5      553.49      442.67     78.70 o
   3  10   5       63.75       66.95     57.95 o
   4  10   5      214.28      174.78     67.98 o
   5  10   5      221.29      263.49     76.44 o
   6  10   5        2.78      200.05     75.32 o
   7  10   5      245.54      355.93     76.39 o
   8  10   5       48.71      118.34    137.65 o
  -7  11   5        5.71      171.06    127.00 o
  -6  11   5       11.55       23.97     65.47 o
  -5  11   5      126.32       69.42     69.86 o
  -4  11   5       87.29      121.25     62.12 o
  -3  11   5      246.83      278.76     75.25 o
  -2  11   5      110.30       87.88     82.88 o
  -1  11   5      636.51      457.84     82.27 o
   0  11   5      324.08      257.17     79.20 o
   1  11   5      624.68      512.42     89.51 o
   2  11   5      115.42      173.20     68.69 o
   3  11   5      246.82      287.47     95.60 o
   4  11   5       86.26       46.65     70.09 o
   5  11   5      126.33      238.05     72.33 o
   6  11   5       11.34       63.10     62.63 o
   7  11   5        5.92       26.90     86.97 o
  -6  12   5       40.52      184.00     88.05 o
  -5  12   5       36.61      110.85     73.18 o
  -4  12   5       17.72       70.89     82.18 o
  -3  12   5      295.99      354.95    113.67 o
  -2  12   5       89.13      214.76     94.16 o
  -1  12   5       53.64       31.77     65.75 o
   0  12   5      328.88      246.18     98.59 o
   1  12   5       53.10       63.82    144.95 o
   2  12   5       87.32      161.61    101.34 o
   3  12   5      297.07      140.89     80.89 o
   4  12   5       17.27       37.69     87.13 o
   5  12   5       36.04       17.12     76.86 o
   6  12   5       41.32       59.90     84.68 o
  -5  13   5       27.87      167.29     98.83 o
  -4  13   5       51.28      132.65    104.54 o
  -3  13   5       18.75      253.54    136.36 o
  -2  13   5       97.97      229.16     88.25 o
  -1  13   5       91.66       57.99     71.46 o
   0  13   5        3.90        9.30     74.24 o
   1  13   5       94.91      -22.18     78.88 o
   2  13   5       95.12      -25.97     82.57 o
   3  13   5       19.70       85.85     85.65 o
   4  13   5       52.06      337.72    103.69 o
   5  13   5       27.44      277.44    120.03 o
  -3  14   5       78.61      122.32    103.77 o
  -2  14   5       19.38      196.34    102.07 o
  -1  14   5       10.66      -80.26     85.14 o
   0  14   5        6.81        5.36     72.82 o
   1  14   5       11.15        5.54    113.12 o
   2  14   5       18.24       61.21    112.44 o
   3  14   5       76.16      292.46    111.94 o
   1   0   6     5281.86     4873.77     71.18 o
   2   0   6    38554.94    37631.26    314.75 o
   3   0   6     7011.04     6933.09     79.78 o
   4   0   6     5086.94     5222.61     79.13 o
   5   0   6        4.27       -2.71     23.12 o
   6   0   6     1391.66     1410.24     64.22 o
   7   0   6     1109.26     1108.41     46.82 o
   8   0   6       37.21       11.14     28.12 o
   9   0   6      119.15       35.61     36.67 o
  10   0   6        0.93       -9.87     37.70 o
 -10   1   6       30.33       50.18     44.32 o
  -9   1   6       20.96       17.00     41.37 o
  -8   1   6      419.64      321.48     44.44 o
  -7   1   6      291.03      324.94     33.53 o
  -6   1   6      669.03      833.94     49.06 o
  -5   1   6      449.36      573.04     34.23 o
  -4   1   6     1478.95     1359.87     27.77 o
  -3   1   6     1267.23     1265.61     32.79 o
  -2   1   6     5107.11     4866.13     57.07 o
  -1   1   6     6243.29     5768.38     84.50 o
   0   1   6     6694.44     6247.74     52.46 o
   1   1   6     6273.68     5736.62     56.15 o
   2   1   6     5108.26     4825.53     50.65 o
   3   1   6     1271.19     1230.45     49.73 o
   4   1   6     1496.30     1439.01     51.40 o
   5   1   6      453.77      607.05     38.11 o
   6   1   6      670.19      760.92     38.46 o
   7   1   6      295.71      283.29     40.32 o
   8   1   6      412.06      445.23     44.73 o
   9   1   6       20.61       15.24     33.98 o
  10   1   6       31.99       92.07     43.04 o
 -10   2   6       23.43       42.30     48.01 o
  -9   2   6        1.55       36.32     44.82 o
  -8   2   6      345.30      300.77     46.66 o
  -7   2   6      334.47      389.31     40.87 o
  -6   2   6      553.59      591.76     37.64 o
  -5   2   6      289.47      295.69     25.32 o
  -4   2   6     3234.43     3291.59     60.90 o
  -3   2   6     3605.47     3567.60     60.21 o
  -2   2   6     1084.09     1248.88     33.93 o
  -1   2   6     1586.93     1661.04     42.77 o
   0   2   6     7491.52     7421.18    102.59 o
   1   2   6     1548.61     1628.24     36.86 o
   2   2   6     1127.94     1297.41     32.20 o
   3   2   6     3655.85     3588.63     55.31 o
   4   2   6     3220.59     3243.48     56.97 o
   5   2   6      284.02      325.68     25.15 o
   6   2   6      555.77      604.76     37.89 o
   7   2   6      323.91      365.60     39.13 o
   8   2   6      344.15      229.49     47.89 o
   9   2   6        1.72       13.24     40.03 o
  10   2   6       22.41       50.93     40.33 o
 -10   3   6       17.68       28.68     71.48 o
  -9   3   6      134.88       35.76     43.67 o
  -8   3   6       19.18       21.57     34.32 o
  -7   3   6      105.85      128.78     31.90 o
  -6   3   6     1212.33     1132.87     46.97 o
  -5   3   6      124.61      124.16     33.24 o
  -4   3   6      804.23      834.26     50.46 o
  -3   3   6      885.45      901.37     37.00 o
  -2   3   6      273.58      241.55     26.22 o
  -1   3   6      216.66      219.03     28.50 o
   0   3   6     1335.67     1498.21     98.48 o
   1   3   6      221.26      233.69     32.02 o
   2   3   6      275.31      224.01     27.88 o
   3   3   6      879.82      924.78     40.44 o
   4   3   6      825.58      928.39     37.03 o
   5   3   6      120.14      102.10     32.53 o
   6   3   6     1212.20     1251.79     46.89 o
   7   3   6      104.41       97.06     32.58 o
   8   3   6       18.40        5.59     31.43 o
   9   3   6      132.14      137.63     43.27 o
  10   3   6       18.20       10.30     47.58 o
 -10   4   6        7.01       44.31     45.60 o
  -9   4   6       52.73       90.98     52.42 o
  -8   4   6      236.04      220.93     68.81 o
  -7   4   6       35.79       24.06     31.15 o
  -6   4   6       13.76       16.35     33.12 o
  -5   4   6      903.46      869.49     54.15 o
  -4   4   6     1217.62     1240.55     46.42 o
  -3   4   6       12.69       18.47     25.27 o
  -2   4   6     1947.44     1795.45     59.58 o
  -1   4   6     1057.49     1089.69     86.75 o
   0   4   6     5703.48     6141.97    108.16 o
   1   4   6     1102.38     1116.09     46.25 o
   2   4   6     1989.90     1710.02     52.04 o
   3   4   6       10.31       15.52     25.67 o
   4   4   6     1190.61     1231.56     48.03 o
   5   4   6      905.88      868.39     49.78 o
   6   4   6       12.70       20.22     32.83 o
   7   4   6       32.74       36.77     33.77 o
   8   4   6      234.48      116.50     46.98 o
   9   4   6       53.97       83.17     48.95 o
  10   4   6        7.14      -57.07     57.07 o
 -10   5   6        4.34       77.84     54.63 o
  -9   5   6       78.39       72.46     48.43 o
  -8   5   6      240.97      210.17     58.13 o
  -7   5   6      266.04      277.20     71.72 o
  -6   5   6      172.27      153.96     49.55 o
  -5   5   6      591.73      660.44     61.11 o
  -4   5   6       84.60       56.20     35.36 o
  -3   5   6     2044.50     2040.58     59.78 o
  -2   5   6     1347.00     1382.82     56.01 o
  -1   5   6      149.68      232.81     39.60 o
   0   5   6     5623.44     5661.69    101.45 o
   1   5   6      156.91      204.88     34.37 o
   2   5   6     1335.89     1383.87     51.68 o
   3   5   6     2060.82     1976.24     72.60 o
   4   5   6       93.10       74.87     31.04 o
   5   5   6      598.59      629.21     57.38 o
   6   5   6      176.59      224.28     52.49 o
   7   5   6      271.04      323.30     46.16 o
   8   5   6      238.27      111.20     44.83 o
   9   5   6       76.08       85.17     48.86 o
  10   5   6        4.32      -31.88     95.37 o
  -9   6   6       31.36      173.74     58.60 o
  -8   6   6      135.78       49.04     58.35 o
  -7   6   6       67.68       58.43     43.12 o
  -6   6   6       85.07      128.01     49.30 o
  -5   6   6      898.99      997.56     56.59 o
  -4   6   6     1133.02     1114.70     62.48 o
  -3   6   6      209.61      258.85     41.85 o
  -2   6   6      653.90      727.85     60.95 o
  -1   6   6      544.85      584.04     50.59 o
   0   6   6     1946.46     2011.87     77.82 o
   1   6   6      564.49      596.79     50.72 o
   2   6   6      658.84      639.44     50.75 o
   3   6   6      208.55      279.80     43.83 o
   4   6   6     1116.83     1065.65     59.30 o
   5   6   6      896.42      973.34     63.49 o
   6   6   6       83.93      135.43     51.09 o
   7   6   6       67.40       78.73     56.85 o
   8   6   6      135.87       70.42     51.44 o
   9   6   6       31.83      100.50     56.92 o
  -9   7   6       77.78      152.48     75.00 o
  -8   7   6       21.60       51.66     69.66 o
  -7   7   6       15.49       20.38     45.15 o
  -6   7   6      221.00      293.20     56.54 o
  -5   7   6      117.04      110.84     51.05 o
  -4   7   6      265.56      269.05     48.60 o
  -3   7   6       80.99       97.34     40.93 o
  -2   7   6      273.69      292.10     55.73 o
  -1   7   6     1640.22     1567.55     89.23 o
   0   7   6      626.34      668.01     59.04 o
   1   7   6     1652.44     1646.21     67.06 o
   2   7   6      274.03      339.28     47.82 o
   3   7   6       79.80      118.73     46.75 o
   4   7   6      251.50      307.21     51.05 o
   5   7   6      112.30      126.84     45.33 o
   6   7   6      223.88      221.97     58.25 o
   7   7   6       16.30      -12.15     46.55 o
   8   7   6       21.87       11.08     49.33 o
   9   7   6       78.09      142.64     65.68 o
  -9   8   6       15.12      104.04    108.13 o
  -8   8   6       36.70      114.07     80.26 o
  -7   8   6      178.31      211.24     97.68 o
  -6   8   6       93.90      110.86     54.19 o
  -5   8   6      308.39      249.48     64.52 o
  -4   8   6      406.72      573.05     63.25 o
  -3   8   6      566.56      671.76     63.19 o
  -2   8   6      746.37      820.45     66.39 o
  -1   8   6       24.53        6.60     51.75 o
   0   8   6      114.61      139.19     48.76 o
   1   8   6       23.83       45.03     41.94 o
   2   8   6      724.75      796.27     65.16 o
   3   8   6      549.57      532.35     69.31 o
   4   8   6      424.53      410.60     68.42 o
   5   8   6      315.71      322.97     53.58 o
   6   8   6       93.63      106.16     49.92 o
   7   8   6      181.87      246.58     73.57 o
   8   8   6       36.66      120.11     68.42 o
   9   8   6       14.66      125.74     79.98 o
  -8   9   6       71.60      358.02     94.77 o
  -7   9   6       60.75      240.01    214.76 o
  -6   9   6       43.94       72.93     59.64 o
  -5   9   6     1038.35     1073.42     76.77 o
  -4   9   6     1088.20     1100.87    123.53 o
  -3   9   6     1091.10      889.56     86.36 o
  -2   9   6      316.43      306.78     74.22 o
  -1   9   6     1308.08     1275.31    163.01 o
   0   9   6     1143.04     1101.56     83.83 o
   1   9   6     1317.77     1289.16     95.21 o
   2   9   6      311.96      283.33     61.34 o
   3   9   6     1096.01     1091.29    108.96 o
   4   9   6     1072.33     1062.60    102.33 o
   5   9   6     1036.46      954.58     84.18 o
   6   9   6       46.80      106.21     63.04 o
   7   9   6       57.87      107.17     68.77 o
   8   9   6       71.80      168.78     85.58 o
  -7  10   6      116.22      171.35     79.33 o
  -6  10   6       63.57       73.80     81.20 o
  -5  10   6       73.14      132.12     60.43 o
  -4  10   6       62.93      105.92     60.35 o
  -3  10   6      150.63      149.74     68.87 o
  -2  10   6      306.21      268.88     73.93 o
  -1  10   6       95.00       86.18     68.79 o
   0  10   6     1447.98     1503.07     94.93 o
   1  10   6       93.61       92.50     59.48 o
   2  10   6      300.48      217.56     67.17 o
   3  10   6      165.17      158.78     68.78 o
   4  10   6       62.01       65.63     61.55 o
   5  10   6       70.77       29.01     60.65 o
   6  10   6       63.69      174.68     68.07 o
   7  10   6      117.26       71.17     71.13 o
  -7  11   6        8.41       60.23     94.27 o
  -6  11   6      209.45      238.73    131.34 o
  -5  11   6      300.48      574.64     91.62 o
  -4  11   6      288.26      392.05     78.84 o
  -3  11   6      166.99      198.55     95.75 o
  -2  11   6      119.01       97.74     77.53 o
  -1  11   6       36.70       -7.63     58.77 o
   0  11   6       49.69       39.25     62.03 o
   1  11   6       38.56       44.52     58.83 o
   2  11   6      119.34       12.43     78.27 o
   3  11   6      165.81      149.02     70.76 o
   4  11   6      285.35      291.46     81.22 o
   5  11   6      307.80      255.29     77.03 o
   6  11   6      209.75      291.14     79.64 o
   7  11   6        7.84       61.19     80.57 o
  -6  12   6       21.69       32.94     69.22 o
  -5  12   6        3.85      177.32     76.92 o
  -4  12   6      177.12      305.40    113.02 o
  -3  12   6       94.97      247.19    104.47 o
  -2  12   6       35.79      174.77     76.71 o
  -1  12   6      314.52      155.52     95.73 o
   0  12   6       45.30      -18.55     66.00 o
   1  12   6      317.84      214.50     79.53 o
   2  12   6       34.03       14.47     73.32 o
   3  12   6       92.52      258.17    131.30 o
   4  12   6      175.15      204.73     84.18 o
   5  12   6        4.16       99.88     85.44 o
   6  12   6       21.13      -65.77     65.77 o
  -5  13   6      100.51      228.59     95.22 o
  -4  13   6       32.56      134.64     88.64 o
  -3  13   6       51.75      116.40     99.30 o
  -2  13   6        9.65       20.75     75.92 o
  -1  13   6       43.35       73.42     78.25 o
   0  13   6       40.20       67.56     77.83 o
   1  13   6       43.03       27.17     94.34 o
   2  13   6       11.20       13.82     70.53 o
   3  13   6       52.78      244.33    157.19 o
   4  13   6       32.93       90.93     86.91 o
   5  13   6       99.01       75.34     83.30 o
  -3  14   6       88.83      127.50     94.11 o
  -2  14   6       22.34      195.01    115.74 o
  -1  14   6       41.62      166.75    110.85 o
   0  14   6       25.97       94.12     97.91 o
   1  14   6       39.18      110.00    132.31 o
   2  14   6       22.27      -64.99    122.86 o
   3  14   6       89.00      105.19    118.89 o
   1   0   7     2532.34     2312.01     50.22 o
   2   0   7    18184.45    18320.24    163.53 o
   3   0   7    14925.61    15219.43    150.10 o
   4   0   7        3.50      -16.89     16.89 o
   5   0   7     2402.58     2604.42     59.84 o
   6   0   7      628.85      709.98     40.00 o
   7   0   7     1043.58     1134.16     49.64 o
   8   0   7        6.85       -0.08     28.58 o
   9   0   7        5.95       -5.04     29.81 o
  10   0   7       28.71       50.30     56.03 o
 -10   1   7       57.41       35.98     44.23 o
  -9   1   7      414.12      203.23    132.88 o
  -8   1   7      602.36      508.79     60.28 o
  -7   1   7      266.82      317.44     36.18 o
  -6   1   7        6.26        3.16     18.19 o
  -5   1   7     2095.83     2083.72     55.41 o
  -4   1   7     2697.02     2841.18     47.26 o
  -3   1   7      482.16      426.20     38.33 o
  -2   1   7    10175.75     9951.91     99.73 o
  -1   1   7    49804.95    47065.06    483.39 o
   0   1   7    16976.56    16335.07    130.16 o
   1   1   7    49876.16    46729.02    434.32 o
   2   1   7    10094.17     9804.99    123.45 o
   3   1   7      495.37      416.64     24.08 o
   4   1   7     2681.21     2822.22     48.09 o
   5   1   7     2066.52     2054.75     44.86 o
   6   1   7        5.32      -13.19     18.35 o
   7   1   7      275.94      394.79     78.49 o
   8   1   7      603.94      507.68     87.13 o
   9   1   7      414.53      209.28     67.94 o
  10   1   7       56.76       85.10     42.78 o
 -10   2   7       21.82      -10.85     50.79 o
  -9   2   7        0.00       38.19     42.11 o
  -8   2   7       72.64       55.43     45.48 o
  -7   2   7      628.05      613.37     43.47 o
  -6   2   7     1182.40     1237.21     43.64 o
  -5   2   7      368.52      384.23     25.54 o
  -4   2   7     1211.86     1161.80     43.06 o
  -3   2   7     4418.06     4416.59     65.25 o
  -2   2   7      498.01      386.29     23.28 o
  -1   2   7     9349.56     9010.57    101.27 o
   0   2   7     8348.95     7786.02     96.91 o
   1   2   7     9412.12     9048.91    106.05 o
   2   2   7      500.77      434.88     33.24 o
   3   2   7     4349.41     4229.23     53.05 o
   4   2   7     1203.58     1136.27     35.09 o
   5   2   7      376.11      365.47     25.30 o
   6   2   7     1192.76     1246.27     39.52 o
   7   2   7      627.00      612.83     45.83 o
   8   2   7       74.00       71.58     37.10 o
   9   2   7        0.03       26.93     46.02 o
  10   2   7       21.77       30.49     37.43 o
 -10   3   7        3.85       52.00     59.02 o
  -9   3   7      263.44      178.12     59.11 o
  -8   3   7      346.61      302.62     61.22 o
  -7   3   7      265.14      238.91     39.71 o
  -6   3   7      748.24      745.85     38.13 o
  -5   3   7     1581.04     1711.71     59.23 o
  -4   3   7      823.55      819.40     37.79 o
  -3   3   7     1247.82     1293.81     55.35 o
  -2   3   7     2173.53     2240.83     58.16 o
  -1   3   7     4614.18     3992.13    123.25 o
   0   3   7      418.24      375.02     33.01 o
   1   3   7     4563.91     4254.77     73.83 o
   2   3   7     2146.12     2183.53     50.62 o
   3   3   7     1258.58     1223.67     75.45 o
   4   3   7      844.43      869.60     32.00 o
   5   3   7     1547.35     1734.21     51.58 o
   6   3   7      736.19      771.58     39.42 o
   7   3   7      271.52      259.65     39.20 o
   8   3   7      349.29      237.20     43.79 o
   9   3   7      262.54      196.56     59.22 o
  10   3   7        3.98       82.83     50.99 o
 -10   4   7       33.36      -22.55     76.46 o
  -9   4   7       13.08       34.16     44.66 o
  -8   4   7       42.66       30.23     41.77 o
  -7   4   7       78.50      132.46     37.94 o
  -6   4   7       11.59      -19.08     27.89 o
  -5   4   7       14.49       21.30     33.76 o
  -4   4   7      589.01      680.52     40.82 o
  -3   4   7      647.30      708.04     38.79 o
  -2   4   7     5186.98     5081.45     78.69 o
  -1   4   7     3636.19     3626.92     86.98 o
   0   4   7      148.82      205.63     32.52 o
   1   4   7     3553.88     3657.50     69.88 o
   2   4   7     5224.80     5004.41     89.72 o
   3   4   7      649.23      602.02     38.08 o
   4   4   7      599.81      819.49     40.20 o
   5   4   7       13.54       16.80     32.68 o
   6   4   7       12.21       18.08     27.11 o
   7   4   7       78.85      132.75     37.91 o
   8   4   7       42.43       -0.29     45.39 o
   9   4   7       13.78       83.31     43.73 o
  10   4   7       33.10      126.57     60.43 o
 -10   5   7        6.95       70.89     65.01 o
  -9   5   7       28.11       43.91     58.79 o
  -8   5   7        7.88       22.74     37.09 o
  -7   5   7      295.23      261.41     60.05 o
  -6   5   7      212.90      172.65     47.15 o
  -5   5   7      234.01      240.99     41.00 o
  -4   5   7      222.42      252.85     35.72 o
  -3   5   7     2717.28     2783.24     64.18 o
  -2   5   7       39.78      -24.50     24.50 o
  -1   5   7      170.35      202.89     43.42 o
   0   5   7    12584.66    12815.09    173.47 o
   1   5   7      176.76      183.43     35.30 o
   2   5   7       37.39       74.89     35.74 o
   3   5   7     2743.01     2868.24     85.69 o
   4   5   7      214.17      183.94     35.74 o
   5   5   7      231.71      195.44     39.02 o
   6   5   7      222.36      282.76     57.86 o
   7   5   7      290.85      329.92     49.76 o
   8   5   7        7.35       22.70     41.14 o
   9   5   7       26.84      148.45     69.93 o
  10   5   7        7.31      138.97     87.97 o
  -9   6   7       50.22      115.00     51.14 o
  -8   6   7      131.72       72.23     52.55 o
  -7   6   7      538.15      352.14     81.05 o
  -6   6   7      593.66      562.30     70.72 o
  -5   6   7     1121.41     1145.34     76.65 o
  -4   6   7       19.11       66.58     35.03 o
  -3   6   7      424.23      521.07     44.76 o
  -2   6   7      340.20      434.91     48.08 o
  -1   6   7     2849.89     2932.76    127.70 o
   0   6   7      216.55      295.64     43.98 o
   1   6   7     2823.40     2892.27     76.63 o
   2   6   7      360.92      461.46     48.02 o
   3   6   7      422.91      501.64     49.56 o
   4   6   7       21.27        6.16     36.53 o
   5   6   7     1137.40     1004.55     63.22 o
   6   6   7      587.27      646.92     52.49 o
   7   6   7      541.49      523.68     62.88 o
   8   6   7      133.26      162.67     59.78 o
   9   6   7       50.43      135.58     62.62 o
  -9   7   7       33.97       59.43     55.56 o
  -8   7   7       10.44      113.30     62.04 o
  -7   7   7       15.97        0.64     44.06 o
  -6   7   7      292.47      257.36     56.63 o
  -5   7   7      369.64      310.33     57.63 o
  -4   7   7     1210.13     1214.41     61.83 o
  -3   7   7      437.95      408.63     50.61 o
  -2   7   7      468.38      439.19     50.85 o
  -1   7   7     1102.75     1095.21     67.01 o
   0   7   7      485.09      587.85     62.28 o
   1   7   7     1087.42     1104.40     68.55 o
   2   7   7      464.81      465.97     61.25 o
   3   7   7      425.45      447.97     85.51 o
   4   7   7     1205.92     1178.30     74.44 o
   5   7   7      369.18      341.58     62.00 o
   6   7   7      292.17      291.98     55.01 o
   7   7   7       15.29       -4.05     50.69 o
   8   7   7        9.57        4.65     56.87 o
   9   7   7       34.99       90.96     61.94 o
  -9   8   7       39.29       67.50     79.68 o
  -8   8   7      262.98      104.43     69.98 o
  -7   8   7      197.73      296.46     82.56 o
  -6   8   7      232.71      238.70     62.05 o
  -5   8   7      159.21      146.13     54.07 o
  -4   8   7      538.58      529.96     71.63 o
  -3   8   7       96.70      128.53     45.33 o
  -2   8   7      905.96      901.36     67.92 o
  -1   8   7     1326.34     1451.09    123.71 o
   0   8   7      839.02      831.71     64.75 o
   1   8   7     1365.03     1328.77     71.19 o
   2   8   7      906.36     1061.31     73.53 o
   3   8   7       95.51      137.05     62.19 o
   4   8   7      533.67      505.52     63.44 o
   5   8   7      161.42      155.85     53.11 o
   6   8   7      233.35      178.85     61.15 o
   7   8   7      198.12      208.64     68.51 o
   8   8   7      262.21      290.22     72.15 o
   9   8   7       39.63      104.15     76.79 o
  -8   9   7       25.32       51.91    116.22 o
  -7   9   7       29.05      -25.32     66.53 o
  -6   9   7       57.29       86.16     79.08 o
  -5   9   7       21.55       29.20     53.33 o
  -4   9   7      532.07      686.88     77.66 o
  -3   9   7      870.59      827.93     77.22 o
  -2   9   7      590.16      425.34     84.12 o
  -1   9   7       86.82      -17.31     60.16 o
   0   9   7      348.67      379.03     64.40 o
   1   9   7       90.26       42.04     48.01 o
   2   9   7      606.36      659.63     73.84 o
   3   9   7      856.75      960.03     85.50 o
   4   9   7      537.01      600.04     73.09 o
   5   9   7       21.37      -39.88     44.30 o
   6   9   7       58.85       92.43     57.68 o
   7   9   7       28.50       91.51     53.83 o
   8   9   7       24.09      136.58     94.68 o
  -7  10   7      101.24      219.75    102.57 o
  -6  10   7      308.62      408.46    136.30 o
  -5  10   7       37.05        0.05     50.46 o
  -4  10   7       61.27       58.50     54.85 o
  -3  10   7      377.91      302.87     69.59 o
  -2  10   7     1109.85      877.08    114.24 o
  -1  10   7     1042.16     1137.00     93.14 o
   0  10   7        5.43       77.67     64.86 o
   1  10   7     1049.84     1036.91     86.82 o
   2  10   7     1107.52     1061.62     86.14 o
   3  10   7      370.17      311.91     84.30 o
   4  10   7       60.63       21.58     61.47 o
   5  10   7       38.60       21.38     53.63 o
   6  10   7      308.01      255.10     70.63 o
   7  10   7      101.42      239.79     76.36 o
  -7  11   7       61.11       72.98     80.75 o
  -6  11   7       37.83       23.40     88.64 o
  -5  11   7       75.87      166.70     74.60 o
  -4  11   7      151.59      127.51     68.83 o
  -3  11   7       36.61       89.31     80.55 o
  -2  11   7      207.35      166.32     76.40 o
  -1  11   7      845.27      789.72     98.09 o
   0  11   7      208.05      191.37     93.59 o
   1  11   7      830.17      973.28    100.58 o
   2  11   7      205.20      204.02     71.80 o
   3  11   7       37.67      120.35     67.63 o
   4  11   7      151.08      244.98     88.90 o
   5  11   7       74.43      139.99     79.06 o
   6  11   7       37.12       39.53     93.99 o
   7  11   7       62.98       85.96     84.35 o
  -6  12   7      199.15      434.84     96.97 o
  -5  12   7       43.41      228.31     83.48 o
  -4  12   7       27.62      321.43    101.34 o
  -3  12   7       27.60      130.89     96.31 o
  -2  12   7      388.45      360.67    150.18 o
  -1  12   7      117.43       81.83     79.86 o
   0  12   7      152.80       95.26     98.98 o
   1  12   7      113.61      124.86     81.68 o
   2  12   7      388.19      215.36    111.23 o
   3  12   7       26.80      144.76    118.98 o
   4  12   7       27.79      218.37     84.08 o
   5  12   7       44.95      150.21     97.79 o
   6  12   7      198.58      400.88    100.17 o
  -5  13   7       28.09      -24.94     85.95 o
  -4  13   7       23.32       68.58     94.72 o
  -3  13   7       29.20       12.38     78.92 o
  -2  13   7      217.84      357.47    147.13 o
  -1  13   7      323.28      411.39    184.01 o
   0  13   7        0.11       -5.04     68.22 o
   1  13   7      322.89      159.83     96.66 o
   2  13   7      220.16      169.27    109.45 o
   3  13   7       28.40      115.23    127.69 o
   4  13   7       23.00      161.47     94.62 o
   5  13   7       27.34      121.63     85.85 o
  -3  14   7       46.39       75.63     86.66 o
  -2  14   7       22.54      229.45     96.64 o
  -1  14   7        3.63       54.25     91.59 o
   0  14   7       92.36      166.22    103.34 o
   1  14   7        3.79       15.51     89.38 o
   2  14   7       22.78       49.39    102.04 o
   3  14   7       46.79      163.92    113.96 o
   0   0   8     4250.70     3975.52     63.26 o
   1   0   8    12604.53    12002.11    231.49 o
   2   0   8     6257.74     6281.08    111.27 o
   3   0   8     3069.23     3089.76     45.91 o
   4   0   8      728.67      841.68     33.99 o
   5   0   8      563.61      669.97     35.92 o
   6   0   8      589.15      692.78     32.87 o
   7   0   8        0.66       46.01     29.58 o
   8   0   8      225.68       44.63     59.55 o
   9   0   8      583.96      566.49     52.91 o
  10   0   8       23.99      -29.24     52.21 o
 -10   1   8       17.19       38.68     54.64 o
  -9   1   8      110.10       38.59     45.87 o
  -8   1   8      194.23       80.39     51.30 o
  -7   1   8      833.99      824.29     48.62 o
  -6   1   8     1211.34     1228.44     59.02 o
  -5   1   8     1961.08     2196.82     52.02 o
  -4   1   8       49.11       90.95     15.48 o
  -3   1   8      239.18      242.79     16.86 o
  -2   1   8     6082.51     6037.63     61.78 o
  -1   1   8    36956.39    35931.75    371.81 o
   0   1   8    23336.60    21063.56    167.50 o
   1   1   8    37038.39    35412.13    342.60 o
   2   1   8     6109.40     6076.31     68.96 o
   3   1   8      234.57      230.54     22.72 o
   4   1   8       54.25      118.17     15.79 o
   5   1   8     1962.28     2127.42    104.48 o
   6   1   8     1223.52     1353.31     64.75 o
   7   1   8      825.11      786.35     48.59 o
   8   1   8      197.60      115.11     40.75 o
   9   1   8      109.15       78.42     40.58 o
  10   1   8       16.82       63.57     40.94 o
 -10   2   8       75.74      105.88     90.13 o
  -9   2   8      435.07      103.22     95.68 o
  -8   2   8      242.33      136.33     70.93 o
  -7   2   8      123.99      125.04     38.14 o
  -6   2   8       28.31       21.73     20.84 o
  -5   2   8        9.29       30.35     19.34 o
  -4   2   8     1282.52     1246.37     43.19 o
  -3   2   8     4452.44     4551.43     71.55 o
  -2   2   8     4807.82     4638.53     69.85 o
  -1   2   8      903.88      799.71     27.93 o
   0   2   8     4405.85     4336.44     61.76 o
   1   2   8      901.44      753.74     39.79 o
   2   2   8     4924.63     4754.15     65.09 o
   3   2   8     4446.58     4598.92     83.66 o
   4   2   8     1287.89     1223.16     37.11 o
   5   2   8        9.39       64.93     19.34 o
   6   2   8       30.11       11.00     20.84 o
   7   2   8      128.96      125.78     35.64 o
   8   2   8      243.13      246.27     59.11 o
   9   2   8      429.53      387.93     73.57 o
  10   2   8       77.25       74.32     44.28 o
 -10   3   8       83.76       39.57     53.46 o
  -9   3   8       94.74       25.80     47.23 o
  -8   3   8       90.95      141.86     44.40 o
  -7   3   8      226.25      194.29     44.99 o
  -6   3   8      315.23      355.80     31.86 o
  -5   3   8      813.03      891.60     58.98 o
  -4   3   8      738.69      616.40     39.09 o
  -3   3   8     1532.47     1561.34     45.46 o
  -2   3   8     3847.78     3620.43     61.26 o
  -1   3   8     5232.47     4968.21     82.03 o
   0   3   8       18.94       -7.02     25.75 o
   1   3   8     5185.52     5060.57     82.15 o
   2   3   8     3852.49     3622.56     67.97 o
   3   3   8     1547.78     1581.59     48.77 o
   4   3   8      740.62      683.45     84.91 o
   5   3   8      820.03      819.47     62.34 o
   6   3   8      328.93      353.80     33.44 o
   7   3   8      222.93      300.26     39.02 o
   8   3   8       87.54       69.82     35.69 o
   9   3   8       93.51       79.97     44.51 o
  10   3   8       86.55       99.16     55.52 o
 -10   4   8       69.84       52.52     59.69 o
  -9   4   8      320.52      225.52     60.96 o
  -8   4   8        1.25       38.36     34.62 o
  -7   4   8        9.05        1.59     26.02 o
  -6   4   8      112.93       64.97     36.07 o
  -5   4   8     1695.78     1788.28     66.79 o
  -4   4   8      710.60      742.83     63.45 o
  -3   4   8      878.38      869.21     77.36 o
  -2   4   8     3867.27     4077.58     70.05 o
  -1   4   8      842.42      655.26     49.21 o
   0   4   8      423.55      522.37     40.26 o
   1   4   8      844.02      822.52     40.79 o
   2   4   8     3970.90     4065.19     76.27 o
   3   4   8      890.05      882.96     43.11 o
   4   4   8      709.36      725.00     38.09 o
   5   4   8     1692.69     1680.94     67.15 o
   6   4   8      117.41      144.81     33.32 o
   7   4   8        9.13       -0.29     27.12 o
   8   4   8        1.80      -26.22     36.94 o
   9   4   8      320.61      291.80     55.65 o
  10   4   8       70.77       79.49     78.57 o
 -10   5   8       33.28      116.51     78.14 o
  -9   5   8      121.11      198.97     50.17 o
  -8   5   8      113.23       58.02     37.86 o
  -7   5   8      312.08      287.67     64.23 o
  -6   5   8      294.20      281.74     48.26 o
  -5   5   8      581.35      560.53     49.98 o
  -4   5   8     3991.55     4161.46     90.55 o
  -3   5   8      817.08      756.43     44.87 o
  -2   5   8      982.57     1170.45     47.49 o
  -1   5   8     4667.68     5026.25    104.69 o
   0   5   8       76.32       12.49     31.34 o
   1   5   8     4646.46     5105.63     91.37 o
   2   5   8      979.30      995.02     53.42 o
   3   5   8      837.43      834.81     47.91 o
   4   5   8     3998.21     4112.35     88.81 o
   5   5   8      594.87      617.90     42.56 o
   6   5   8      287.84      344.26     65.67 o
   7   5   8      311.95      401.84     67.03 o
   8   5   8      116.35       46.25     44.39 o
   9   5   8      121.96      325.73    108.03 o
  10   5   8       34.77       99.18     90.22 o
  -9   6   8       16.63      151.81     66.79 o
  -8   6   8      154.81       84.67     49.59 o
  -7   6   8       85.04       86.88     43.65 o
  -6   6   8      243.48      306.15     52.96 o
  -5   6   8      648.71      666.17     53.70 o
  -4   6   8      346.02      390.06     44.01 o
  -3   6   8      649.64      706.37     46.09 o
  -2   6   8      647.50      721.79     64.63 o
  -1   6   8     3586.96     3614.28     98.30 o
   0   6   8      167.82      159.22     40.27 o
   1   6   8     3606.86     3508.45     96.51 o
   2   6   8      657.78      621.72     51.53 o
   3   6   8      654.78      693.99     56.80 o
   4   6   8      341.94      490.10     49.81 o
   5   6   8      658.41      739.55     53.20 o
   6   6   8      245.14      284.69     46.45 o
   7   6   8       85.37       87.93     55.72 o
   8   6   8      151.67      135.66     49.34 o
   9   6   8       16.22       44.09     48.94 o
  -9   7   8        8.86       61.34     57.30 o
  -8   7   8       17.26       22.93     63.82 o
  -7   7   8      282.32      284.46     61.16 o
  -6   7   8       33.71       -3.05     46.71 o
  -5   7   8      380.13      330.69     53.73 o
  -4   7   8      146.70      242.00     52.04 o
  -3   7   8     2243.12     1985.57     74.27 o
  -2   7   8       95.95      100.08     40.67 o
  -1   7   8      289.98      342.05     61.44 o
   0   7   8      762.65      862.87     61.75 o
   1   7   8      291.20      309.55     47.57 o
   2   7   8       96.14       71.46     43.94 o
   3   7   8     2261.88     2145.30     92.96 o
   4   7   8      149.88      192.53     59.49 o
   5   7   8      373.40      362.68     53.15 o
   6   7   8       33.00       32.79     43.00 o
   7   7   8      283.53      248.31     62.83 o
   8   7   8       17.32       24.44     51.37 o
   9   7   8        8.58      132.08    100.25 o
  -9   8   8       10.62       93.48     73.05 o
  -8   8   8       49.49       10.84     63.75 o
  -7   8   8       41.90      136.74     78.79 o
  -6   8   8      228.81      213.45     60.70 o
  -5   8   8     1467.77     1623.20     80.46 o
  -4   8   8     1607.75     1655.09     78.98 o
  -3   8   8      708.65      702.81     64.21 o
  -2   8   8     1315.21     1346.35     85.89 o
  -1   8   8     1435.06     1499.50     81.66 o
   0   8   8      418.27      488.90     64.47 o
   1   8   8     1406.92     1499.88     80.46 o
   2   8   8     1309.09     1209.24     93.20 o
   3   8   8      718.76      777.64     70.49 o
   4   8   8     1588.65     1434.52     81.90 o
   5   8   8     1467.70     1385.23     73.88 o
   6   8   8      219.84      191.06     56.98 o
   7   8   8       41.13       87.25     81.38 o
   8   8   8       49.35      182.31     72.17 o
   9   8   8       10.72       -5.55     82.62 o
  -8   9   8       93.79      241.05    119.91 o
  -7   9   8       13.31       82.28     86.19 o
  -6   9   8        9.22       45.52     55.15 o
  -5   9   8       39.56        3.48     48.61 o
  -4   9   8      289.50      318.82     60.42 o
  -3   9   8      870.59      969.40     70.90 o
  -2   9   8     1500.66     1446.07    102.63 o
  -1   9   8     1351.66     1294.96     96.95 o
   0   9   8       15.05       72.00     56.83 o
   1   9   8     1352.01     1318.95     81.64 o
   2   9   8     1518.27     1410.34     84.85 o
   3   9   8      850.38      919.64     77.69 o
   4   9   8      304.80      406.66     90.70 o
   5   9   8       41.31       54.38     46.85 o
   6   9   8       10.01       42.11     59.41 o
   7   9   8       13.31       78.25     56.56 o
   8   9   8       95.87      217.80     91.69 o
  -7  10   8        4.77      144.28     84.65 o
  -6  10   8       76.95      152.68     63.60 o
  -5  10   8       14.97       69.88     61.18 o
  -4  10   8      296.43      331.32     64.64 o
  -3  10   8      136.43       80.00     64.98 o
  -2  10   8     1178.77     1088.49    106.00 o
  -1  10   8      161.35      207.68     78.12 o
   0  10   8     1240.69     1075.17     93.90 o
   1  10   8      156.27      237.00     80.26 o
   2  10   8     1171.15     1292.70     97.65 o
   3  10   8      137.60       86.24     61.84 o
   4  10   8      297.06      258.28     77.10 o
   5  10   8       16.10       76.94     65.62 o
   6  10   8       75.32       46.03     61.11 o
   7  10   8        4.71      156.21     75.52 o
  -7  11   8       67.94      187.98     88.47 o
  -6  11   8        6.93       10.96    112.66 o
  -5  11   8      297.74      378.77     82.89 o
  -4  11   8       90.65       84.59     74.43 o
  -3  11   8      120.67      180.19     67.79 o
  -2  11   8       16.55       78.15     62.96 o
  -1  11   8      395.80      316.04     92.81 o
   0  11   8     1068.77      891.86    106.31 o
   1  11   8      403.34      383.52     84.05 o
   2  11   8       14.73       25.10     67.80 o
   3  11   8      122.51       49.95     82.81 o
   4  11   8       87.05      124.19     73.48 o
   5  11   8      293.91      338.57     81.33 o
   6  11   8        6.44      -38.00    108.33 o
   7  11   8       68.40      179.42    106.01 o
  -6  12   8       74.93      153.38     87.80 o
  -5  12   8        7.03      261.60     93.60 o
  -4  12   8       34.13      305.29    113.21 o
  -3  12   8       52.97      102.94     75.65 o
  -2  12   8      210.35       72.00     71.88 o
  -1  12   8      579.70      535.39    188.55 o
   0  12   8        0.33       55.80     74.04 o
   1  12   8      575.89      392.32    110.78 o
   2  12   8      211.08       69.91     88.41 o
   3  12   8       55.40      142.90     91.45 o
   4  12   8       34.25      237.87     91.60 o
   5  12   8        6.81      102.80     85.28 o
   6  12   8       75.84      165.42    121.95 o
  -5  13   8        4.82      -19.32     96.54 o
  -4  13   8       92.30      151.85    164.15 o
  -3  13   8      107.35      198.30     85.48 o
  -2  13   8      173.88      186.00     98.54 o
  -1  13   8       34.42      -73.84     73.84 o
   0  13   8        1.29      -13.28     77.89 o
   1  13   8       33.84      282.84    172.88 o
   2  13   8      176.59      109.82     85.66 o
   3  13   8      105.98       78.66     89.09 o
   4  13   8       90.21      204.22    171.07 o
   5  13   8        4.78      194.37     90.90 o
  -3  14   8      175.16      300.88    103.57 o
  -2  14   8        4.02      100.90     81.54 o
  -1  14   8       74.93       31.14     88.50 o
   0  14   8        9.93       42.85     88.31 o
   1  14   8       78.20        0.13     86.86 o
   2  14   8        4.10      -29.23    109.21 o
   3  14   8      175.21      340.80    107.76 o
   1   0   9     4748.17     3901.46     64.75 o
   2   0   9     1584.30     1295.49     67.99 o
   3   0   9     4392.66     4663.85     54.46 o
   4   0   9     6901.64     7158.52    139.71 o
   5   0   9     1450.15     1544.13     44.75 o
   6   0   9      430.26      343.85     29.28 o
   7   0   9     3914.66     3898.57     74.05 o
   8   0   9      314.76      312.84     63.35 o
   9   0   9      117.57       66.70     50.12 o
  10   0   9      193.99      177.95     48.26 o
 -10   1   9      112.71       43.28     43.89 o
  -9   1   9      110.34       25.04     40.04 o
  -8   1   9      204.08      164.26     47.69 o
  -7   1   9      132.73      128.26     32.77 o
  -6   1   9      109.43      117.09     28.92 o
  -5   1   9      190.87      194.91     22.89 o
  -4   1   9      437.82      384.17     17.77 o
  -3   1   9     1587.80     1590.67     25.41 o
  -2   1   9    15036.76    13918.20    129.89 o
  -1   1   9     9651.50     9366.36    101.84 o
   0   1   9     2123.45     2029.52     29.05 o
   1   1   9     9721.85     9324.33     77.38 o
   2   1   9    14817.96    13644.42    137.71 o
   3   1   9     1555.79     1547.14     30.38 o
   4   1   9      451.24      456.21     23.83 o
   5   1   9      193.37      157.95     23.98 o
   6   1   9      111.72      133.84     28.21 o
   7   1   9      130.15      182.41     32.58 o
   8   1   9      202.33      147.85     44.02 o
   9   1   9      112.26       70.58     34.66 o
  10   1   9      113.78      139.85     49.05 o
 -10   2   9        8.95      -47.16     48.37 o
  -9   2   9       23.19      -22.77     43.10 o
  -8   2   9      313.97      149.13     79.73 o
  -7   2   9      769.01      801.20     45.03 o
  -6   2   9      100.85      133.17     24.46 o
  -5   2   9     2708.49     2706.68     49.28 o
  -4   2   9      966.18     1042.27     43.96 o
  -3   2   9      652.65      634.53     45.92 o
  -2   2   9     9034.33     9430.44    120.48 o
  -1   2   9    11204.65    11215.39    122.46 o
   0   2   9     4232.04     4202.46     63.79 o
   1   2   9    11110.04    11155.33    120.82 o
   2   2   9     9027.83     9407.14    108.59 o
   3   2   9      659.39      649.84     31.42 o
   4   2   9     1006.05     1050.17     34.88 o
   5   2   9     2686.50     2688.01     51.14 o
   6   2   9       98.43      117.85     24.32 o
   7   2   9      763.19      877.44     46.64 o
   8   2   9      310.36      290.27     51.14 o
   9   2   9       23.59       49.94     41.02 o
  10   2   9        9.55       -7.26     42.15 o
 -10   3   9        5.16      111.01    142.28 o
  -9   3   9       84.36       62.89     39.54 o
  -8   3   9      282.52      242.75     60.44 o
  -7   3   9      110.81       86.37     31.54 o
  -6   3   9      522.66      585.42     36.99 o
  -5   3   9      168.62      224.00     34.08 o
  -4   3   9     1124.47     1134.29     41.38 o
  -3   3   9    11789.80    11984.21    157.01 o
  -2   3   9     2580.45     2692.71     53.84 o
  -1   3   9      166.72      213.05     32.03 o
   0   3   9        1.92       -8.21     21.70 o
   1   3   9      166.04      181.64     30.41 o
   2   3   9     2567.21     2591.61     56.60 o
   3   3   9    11848.34    12248.61    142.81 o
   4   3   9     1095.98     1132.93     46.78 o
   5   3   9      169.81      205.08     36.29 o
   6   3   9      526.54      498.25     47.79 o
   7   3   9      107.95      134.77     31.84 o
   8   3   9      285.62      237.74     56.31 o
   9   3   9       83.46       22.63     42.73 o
  10   3   9        5.14      149.22     77.90 o
 -10   4   9        5.08      175.44    109.31 o
  -9   4   9       86.49       62.41     61.57 o
  -8   4   9       15.65       17.29     34.15 o
  -7   4   9       64.38       73.16     34.13 o
  -6   4   9      385.27      374.19     41.07 o
  -5   4   9      929.79      920.46     56.48 o
  -4   4   9      389.49      370.13     36.25 o
  -3   4   9     3415.26     3459.22     69.66 o
  -2   4   9     3157.07     3259.90     98.71 o
  -1   4   9     5299.92     5149.38     86.45 o
   0   4   9       44.62       80.81     30.11 o
   1   4   9     5340.37     5304.04    127.13 o
   2   4   9     3116.28     3255.05     70.59 o
   3   4   9     3421.86     3441.62     76.16 o
   4   4   9      373.40      375.53     30.68 o
   5   4   9      924.42     1001.74     85.55 o
   6   4   9      383.38      371.21     40.39 o
   7   4   9       65.10       63.53     32.51 o
   8   4   9       13.80       24.08     36.42 o
   9   4   9       86.73      130.15     61.60 o
  10   4   9        4.53      155.94     89.01 o
 -10   5   9       11.21      221.40    124.74 o
  -9   5   9       26.29       88.84     49.63 o
  -8   5   9       58.51       76.28     42.08 o
  -7   5   9      115.19       79.40     44.47 o
  -6   5   9      169.96      185.97     42.77 o
  -5   5   9       72.08       82.22     42.52 o
  -4   5   9      712.97      862.22     45.54 o
  -3   5   9     2455.63     2436.58     60.33 o
  -2   5   9     3502.58     3568.16     77.59 o
  -1   5   9     1125.90     1102.97     75.34 o
   0   5   9      516.78      706.78     73.35 o
   1   5   9     1117.80     1041.80     52.64 o
   2   5   9     3556.84     3592.17     79.13 o
   3   5   9     2434.00     2465.46     70.99 o
   4   5   9      710.30      812.23     62.33 o
   5   5   9       75.46       78.82     35.61 o
   6   5   9      174.35      175.56     54.20 o
   7   5   9      118.19      122.18     55.78 o
   8   5   9       57.58       56.84     45.20 o
   9   5   9       26.39      126.58     49.62 o
  10   5   9       10.54      286.37    109.88 o
  -9   6   9       90.24       92.34     60.32 o
  -8   6   9       42.16       18.46     52.39 o
  -7   6   9       23.45        8.02     42.95 o
  -6   6   9        6.86       27.70     39.54 o
  -5   6   9      223.48      287.73     45.69 o
  -4   6   9      456.43      423.25     44.90 o
  -3   6   9       51.42       51.04     50.93 o
  -2   6   9     1204.33     1063.40     68.25 o
  -1   6   9      401.18      441.61     46.30 o
   0   6   9      527.85      666.62     63.44 o
   1   6   9      398.00      492.50     45.81 o
   2   6   9     1177.98     1075.48     54.29 o
   3   6   9       55.04       33.37     34.35 o
   4   6   9      455.45      474.14     56.70 o
   5   6   9      221.76      224.94     42.16 o
   6   6   9        7.16       21.36     34.80 o
   7   6   9       23.59       39.91     54.17 o
   8   6   9       42.16       59.65     47.86 o
   9   6   9       90.02      172.98     55.49 o
  -9   7   9        1.11       38.48     69.86 o
  -8   7   9       53.71       -8.99     63.90 o
  -7   7   9       69.55       84.49     53.13 o
  -6   7   9       89.13      156.77     50.33 o
  -5   7   9      190.46      191.10     54.49 o
  -4   7   9      447.78      551.29     51.81 o
  -3   7   9      224.69      174.00     49.86 o
  -2   7   9      390.22      396.67     64.76 o
  -1   7   9      606.65      652.40     53.55 o
   0   7   9      728.25      810.15     57.73 o
   1   7   9      585.51      608.23     63.64 o
   2   7   9      384.37      398.41     48.42 o
   3   7   9      228.25      193.97     51.13 o
   4   7   9      444.45      502.71     57.19 o
   5   7   9      188.01      202.11     44.94 o
   6   7   9       84.18       90.97     54.01 o
   7   7   9       70.12       35.99     61.93 o
   8   7   9       52.28       63.56     54.58 o
   9   7   9        1.09       47.46     70.34 o
  -9   8   9       12.99      121.83     79.18 o
  -8   8   9       35.13       23.95     59.52 o
  -7   8   9       91.09      134.57     70.46 o
  -6   8   9      115.17      134.26     62.11 o
  -5   8   9       37.65       21.04     49.21 o
  -4   8   9      232.36      301.50     56.84 o
  -3   8   9      551.17      672.34     74.43 o
  -2   8   9      812.92      904.86     79.57 o
  -1   8   9      223.03      178.01     51.35 o
   0   8   9     1288.49     1152.03     69.85 o
   1   8   9      231.31      220.54     61.10 o
   2   8   9      820.99      813.12     65.70 o
   3   8   9      537.77      564.25     86.09 o
   4   8   9      233.40      265.84     58.43 o
   5   8   9       36.71       34.16     44.08 o
   6   8   9      114.57       89.36     53.23 o
   7   8   9       89.04      148.63     67.82 o
   8   8   9       33.44       72.13     66.04 o
   9   8   9       13.86      220.08     79.67 o
  -8   9   9       21.11       23.00     61.55 o
  -7   9   9       74.76      119.48     72.99 o
  -6   9   9      464.27      385.15     78.73 o
  -5   9   9       12.45       19.61     53.52 o
  -4   9   9       45.51       49.45     50.03 o
  -3   9   9      163.42      163.72     60.42 o
  -2   9   9      782.24      783.93     81.99 o
  -1   9   9     1230.30     1250.65     89.61 o
   0   9   9      938.64      937.33     81.77 o
   1   9   9     1244.82     1033.64     93.89 o
   2   9   9      782.86      737.15     88.71 o
   3   9   9      161.54      137.05     63.49 o
   4   9   9       45.07       -7.04     55.70 o
   5   9   9       11.30       35.90     51.01 o
   6   9   9      460.70      311.77     68.79 o
   7   9   9       74.46        8.55     67.75 o
   8   9   9       21.53      -35.22     66.25 o
  -7  10   9      149.53      179.57    125.71 o
  -6  10   9      189.42      398.73     80.70 o
  -5  10   9      128.88      113.12     69.45 o
  -4  10   9      217.03      232.89     64.06 o
  -3  10   9      273.23      273.54     67.22 o
  -2  10   9       91.34      145.45     61.95 o
  -1  10   9      130.27      110.05     74.45 o
   0  10   9      441.79      420.87     78.96 o
   1  10   9      138.57      121.22     65.22 o
   2  10   9       93.79      117.10     66.13 o
   3  10   9      264.96      215.23     67.19 o
   4  10   9      211.81      240.39     74.86 o
   5  10   9      127.86       99.53     58.52 o
   6  10   9      185.74      129.72     72.93 o
   7  10   9      147.80      193.07     73.28 o
  -7  11   9       33.13      257.57    107.60 o
  -6  11   9      167.47      290.31     82.91 o
  -5  11   9       14.61      196.89     68.47 o
  -4  11   9       48.30       45.06     76.71 o
  -3  11   9      120.27      101.48     90.30 o
  -2  11   9      278.94      327.34     80.85 o
  -1  11   9      413.21      418.82     86.90 o
   0  11   9        0.17      -29.40     59.56 o
   1  11   9      420.07      426.36     80.56 o
   2  11   9      282.55      217.53     98.44 o
   3  11   9      120.70      -14.21     80.46 o
   4  11   9       51.74      155.93     69.52 o
   5  11   9       14.91      -49.62     61.54 o
   6  11   9      168.72      171.11     78.32 o
   7  11   9       33.47      213.98     84.68 o
  -6  12   9       24.79      186.29    100.11 o
  -5  12   9       57.36       35.87     88.77 o
  -4  12   9      168.76      214.38     98.24 o
  -3  12   9        3.40      -65.03     65.03 o
  -2  12   9       13.37      164.45     80.18 o
  -1  12   9      132.23      196.62    101.77 o
   0  12   9        1.11      -56.61     75.58 o
   1  12   9      137.84      172.93     79.17 o
   2  12   9       14.74      108.01     82.11 o
   3  12   9        4.19      264.27     77.10 o
   4  12   9      164.64      169.65    104.22 o
   5  12   9       57.53      216.57     90.90 o
   6  12   9       23.16      228.72     87.12 o
  -4  13   9      223.45      344.68     96.34 o
  -3  13   9       90.58      292.05    108.41 o
  -2  13   9       13.60      104.83     77.20 o
  -1  13   9       21.57       23.16     86.00 o
   0  13   9      303.76      291.34    163.90 o
   1  13   9       23.18      184.76    161.66 o
   2  13   9       12.80      -20.75     76.70 o
   3  13   9       89.98      328.79    106.41 o
   4  13   9      220.54      179.49     96.04 o
  -3  14   9        3.76       30.08    116.58 o
  -2  14   9       61.83      -39.80     82.73 o
  -1  14   9       10.52       27.68     99.76 o
   0  14   9       50.80       58.04     95.04 o
   1  14   9       10.92      126.21     95.89 o
   2  14   9       59.79       41.59     76.26 o
   3  14   9        3.69      273.66    129.04 o
   0   0  10    15546.17    12894.50    147.63 o
   1   0  10      431.33      425.51     15.27 o
   2   0  10      516.50      600.66     57.35 o
   3   0  10      606.23      634.23     36.65 o
   4   0  10      418.80      322.43     20.46 o
   5   0  10      210.80      185.83     18.27 o
   6   0  10     1526.70     1506.15     49.14 o
   7   0  10        4.18      -14.71     24.89 o
   8   0  10       33.14       56.37     27.98 o
   9   0  10       52.35       65.35     37.33 o
  10   0  10        9.23       46.91     72.56 o
 -10   1  10       67.14      113.22     79.54 o
  -9   1  10      166.40       52.74     48.46 o
  -8   1  10      169.47      143.64     54.66 o
  -7   1  10      194.77      230.99     37.50 o
  -6   1  10       32.08       62.53     38.42 o
  -5   1  10       24.00       65.85     22.00 o
  -4   1  10      266.45      303.75     19.52 o
  -3   1  10      225.48      248.97     11.31 o
  -2   1  10    11027.16    10189.41    102.28 o
  -1   1  10    16342.29    15501.41    154.67 o
   0   1  10    14338.26    14241.71    122.48 o
   1   1  10    16241.14    15111.65    129.60 o
   2   1  10    10944.99    10271.14    120.63 o
   3   1  10      217.31      239.10     13.45 o
   4   1  10      261.23      313.81     16.07 o
   5   1  10       26.60       72.13     17.50 o
   6   1  10       30.29        1.02     37.62 o
   7   1  10      194.99      180.18     42.87 o
   8   1  10      171.79      138.64     42.94 o
   9   1  10      167.49      162.83     53.58 o
  10   1  10       67.14      117.62     78.40 o
 -10   2  10      134.80      311.89    107.72 o
  -9   2  10      128.84       49.02     46.64 o
  -8   2  10       96.08       36.15     37.93 o
  -7   2  10      719.26      754.45     49.12 o
  -6   2  10      575.90      665.18     33.93 o
  -5   2  10      629.49      680.36     33.04 o
  -4   2  10     2498.68     2685.23     47.82 o
  -3   2  10     6106.98     5988.35     78.52 o
  -2   2  10    12124.18    11990.51    135.36 o
  -1   2  10     2601.59     2510.92     76.66 o
   0   2  10     3229.52     3481.74     52.47 o
   1   2  10     2562.34     2321.55     45.27 o
   2   2  10    12176.16    11991.17    123.73 o
   3   2  10     6100.48     6074.48     87.47 o
   4   2  10     2478.26     2665.11     41.44 o
   5   2  10      640.03      709.37     29.72 o
   6   2  10      583.57      609.16     33.38 o
   7   2  10      731.75      793.24     41.48 o
   8   2  10       95.50      125.56     40.13 o
   9   2  10      128.48      129.39     44.49 o
  10   2  10      134.38      173.17     75.64 o
 -10   3  10        1.77      -20.71    140.47 o
  -9   3  10       71.04       81.58     47.80 o
  -8   3  10       98.92       75.34     40.77 o
  -7   3  10       46.81       27.63     32.68 o
  -6   3  10      293.86      288.02     31.10 o
  -5   3  10      777.11      832.83     44.45 o
  -4   3  10     1002.08     1068.88     42.87 o
  -3   3  10      390.53      499.87     31.40 o
  -2   3  10     3229.71     3350.15     64.78 o
  -1   3  10     4601.57     4367.38     68.60 o
   0   3  10      659.00      490.11     41.19 o
   1   3  10     4714.99     4445.91     71.98 o
   2   3  10     3241.12     3357.18     70.64 o
   3   3  10      401.99      529.10     37.89 o
   4   3  10     1009.63      998.10     42.05 o
   5   3  10      775.52      859.75     77.14 o
   6   3  10      295.22      317.81     33.30 o
   7   3  10       47.32       55.27     32.10 o
   8   3  10       98.50      110.42     40.78 o
   9   3  10       67.83      133.82     45.11 o
  10   3  10        1.70      116.66     64.88 o
 -10   4  10        2.88       49.61    104.76 o
  -9   4  10       46.48       -4.35     43.42 o
  -8   4  10      278.35      296.88     50.41 o
  -7   4  10      212.91      151.20     34.32 o
  -6   4  10      120.08       93.89     33.05 o
  -5   4  10       60.34       74.10     30.20 o
  -4   4  10     1023.96      994.34     46.29 o
  -3   4  10     3312.46     3347.89     64.01 o
  -2   4  10     1378.09     1330.86     48.16 o
  -1   4  10     4969.38     4956.52     78.77 o
   0   4  10      950.86      979.32     61.43 o
   1   4  10     5007.92     5223.46     93.26 o
   2   4  10     1409.52     1383.20     52.21 o
   3   4  10     3346.21     3195.85     70.79 o
   4   4  10     1023.38     1140.91     45.39 o
   5   4  10       57.00       49.98     36.00 o
   6   4  10      119.12      112.49     33.59 o
   7   4  10      222.74      204.52     39.29 o
   8   4  10      282.81      225.73     90.62 o
   9   4  10       47.38       75.11     51.12 o
  10   4  10        2.65      112.92     86.36 o
 -10   5  10       61.90      -10.82    165.00 o
  -9   5  10      118.09      135.88     56.50 o
  -8   5  10      182.67      138.14     72.90 o
  -7   5  10      100.81       67.57     44.10 o
  -6   5  10      208.94      156.44     50.04 o
  -5   5  10      163.06      159.87     42.05 o
  -4   5  10      483.77      554.20     42.82 o
  -3   5  10     1731.22     1825.81     82.76 o
  -2   5  10     3930.04     3907.80     80.75 o
  -1   5  10       96.49       71.33     32.35 o
   0   5  10     2503.70     2307.58     63.80 o
   1   5  10       97.44       18.60     30.29 o
   2   5  10     3874.16     3928.64     97.29 o
   3   5  10     1731.46     1853.20     65.41 o
   4   5  10      484.69      495.51     43.72 o
   5   5  10      162.99      141.08     35.15 o
   6   5  10      204.45      197.64     50.53 o
   7   5  10      102.75      140.09     46.30 o
   8   5  10      181.21      110.27     48.44 o
   9   5  10      120.50      129.67     73.98 o
  10   5  10       61.58       99.98     65.94 o
  -9   6  10       13.63      117.91     72.62 o
  -8   6  10       67.63       54.02     47.24 o
  -7   6  10      127.97      123.88     49.80 o
  -6   6  10      268.43      203.81     55.58 o
  -5   6  10     1290.92     1275.86     66.24 o
  -4   6  10      679.58      676.74     55.47 o
  -3   6  10      325.49      270.88     39.19 o
  -2   6  10      723.60      752.55     57.25 o
  -1   6  10     1479.63     1558.46     60.66 o
   0   6  10      292.55      288.53     47.92 o
   1   6  10     1500.88     1590.47     60.27 o
   2   6  10      732.98      804.25     56.14 o
   3   6  10      325.53      325.07     46.32 o
   4   6  10      691.39      654.41     62.22 o
   5   6  10     1299.47     1389.01     76.81 o
   6   6  10      261.82      217.76     49.37 o
   7   6  10      130.80       96.89     58.70 o
   8   6  10       70.02       64.68     48.97 o
   9   6  10       13.98      179.11     63.69 o
  -9   7  10       23.31       67.58     55.46 o
  -8   7  10       23.77      -58.55     58.55 o
  -7   7  10       47.36       47.13     52.66 o
  -6   7  10       28.30       33.13     51.04 o
  -5   7  10      128.59      123.88     44.84 o
  -4   7  10     1971.50     2073.40     77.88 o
  -3   7  10      105.19      185.35     45.04 o
  -2   7  10      957.11     1097.14     86.37 o
  -1   7  10      229.55      230.67     51.16 o
   0   7  10     3212.45     3014.98     90.38 o
   1   7  10      225.26      299.73     46.14 o
   2   7  10      959.99      882.64     57.72 o
   3   7  10       97.13      142.90     44.60 o
   4   7  10     1965.66     1826.03    107.34 o
   5   7  10      128.53      168.85     43.36 o
   6   7  10       30.61       25.27     40.34 o
   7   7  10       46.10       93.36     74.16 o
   8   7  10       22.90       97.14     48.62 o
   9   7  10       23.02      204.61     65.25 o
  -9   8  10       27.45      145.97     91.42 o
  -8   8  10      130.57       88.55     64.77 o
  -7   8  10       23.97      -55.73     55.73 o
  -6   8  10       64.86       80.51     58.92 o
  -5   8  10       53.62       38.21     44.12 o
  -4   8  10      599.65      573.98     66.96 o
  -3   8  10      135.59      129.00     48.60 o
  -2   8  10       22.32      -28.18     49.58 o
  -1   8  10       94.78      123.56     51.72 o
   0   8  10        6.72       76.39     53.72 o
   1   8  10       96.92       61.60     51.77 o
   2   8  10       24.29       34.31     39.80 o
   3   8  10      141.91      125.57     49.99 o
   4   8  10      612.98      652.85     83.72 o
   5   8  10       58.47       28.28     42.30 o
   6   8  10       69.71       48.65     50.57 o
   7   8  10       23.60      -36.32     61.35 o
   8   8  10      130.19      167.64     67.23 o
   9   8  10       27.50      143.45     95.09 o
  -8   9  10       31.48      -54.19     85.56 o
  -7   9  10       68.57       85.50     85.17 o
  -6   9  10      104.14       71.81     62.99 o
  -5   9  10      148.32       91.57     62.55 o
  -4   9  10     1827.53     1618.79     83.79 o
  -3   9  10     1044.39     1244.06     80.69 o
  -2   9  10      848.60      776.35     81.43 o
  -1   9  10      283.59      232.84     65.25 o
   0   9  10      389.42      394.03     69.39 o
   1   9  10      281.73      227.68     59.74 o
   2   9  10      855.61      822.35     74.84 o
   3   9  10     1058.61     1099.26     80.28 o
   4   9  10     1806.60     1718.33     97.60 o
   5   9  10      143.77      128.55     61.32 o
   6   9  10      104.67      119.36     84.56 o
   7   9  10       68.68      164.32     59.91 o
   8   9  10       32.02      164.93     70.93 o
  -7  10  10       19.89       -6.20     65.88 o
  -6  10  10      256.39      282.90     78.74 o
  -5  10  10      128.22      254.16     63.98 o
  -4  10  10       69.68       95.94     67.64 o
  -3  10  10       29.06       67.31     61.90 o
  -2  10  10      282.46      135.79     67.45 o
  -1  10  10      249.33      137.89     69.43 o
   0  10  10      868.22      837.34     81.38 o
   1  10  10      248.26      241.40     64.33 o
   2  10  10      286.20      361.29     67.81 o
   3  10  10       31.90       28.18     56.51 o
   4  10  10       74.33      124.05     68.50 o
   5  10  10      125.37       80.25     68.29 o
   6  10  10      257.01      239.48     72.16 o
   7  10  10       19.11      -47.87     66.95 o
  -7  11  10        9.41       36.15     92.32 o
  -6  11  10       59.20      128.00     91.70 o
  -5  11  10      118.25      229.97     84.27 o
  -4  11  10       48.36       40.19     68.32 o
  -3  11  10        5.86       66.96     81.86 o
  -2  11  10      175.55      239.60     77.28 o
  -1  11  10      147.21      155.63     78.05 o
   0  11  10      533.37      482.11     89.04 o
   1  11  10      145.30       45.28     66.59 o
   2  11  10      181.66      129.35     71.70 o
   3  11  10        6.41       72.33    101.75 o
   4  11  10       45.56       79.75     66.16 o
   5  11  10      117.30      255.14     85.86 o
   6  11  10       59.12      184.41     70.57 o
   7  11  10        9.17      -13.02     55.17 o
  -6  12  10       72.78      252.65     98.95 o
  -5  12  10       57.19       74.02     91.63 o
  -4  12  10        3.19       30.49     73.51 o
  -3  12  10       62.14       24.03     71.62 o
  -2  12  10       69.13      125.10     81.87 o
  -1  12  10        2.16       50.33     68.22 o
   0  12  10       22.46       47.33     73.25 o
   1  12  10        1.85       41.35     73.99 o
   2  12  10       69.02      110.80     87.30 o
   3  12  10       64.03     -116.74    116.74 o
   4  12  10        2.43       30.31     76.99 o
   5  12  10       56.64      190.20     82.35 o
   6  12  10       72.85      156.16     79.31 o
  -4  13  10       48.04      198.97     84.75 o
  -3  13  10        9.40      175.07     83.69 o
  -2  13  10      164.62       97.60     95.87 o
  -1  13  10        5.64       29.56     77.70 o
   0  13  10        3.72       14.31     94.44 o
   1  13  10        5.84      -67.67     79.91 o
   2  13  10      164.81       74.93     82.64 o
   3  13  10        9.10      324.90    100.86 o
   4  13  10       48.86       96.67     97.21 o
  -3  14  10      136.73      286.25     94.55 o
  -2  14  10       60.91      104.58    122.62 o
  -1  14  10       40.61      101.09     87.98 o
   0  14  10       55.39      205.32    117.63 o
   1  14  10       40.59      -13.81     89.31 o
   2  14  10       60.58      139.48    102.55 o
   3  14  10      135.45       -9.39     98.84 o
   1   0  11    20927.76    18466.58    147.94 o
   2   0  11     2145.12     2117.90     82.56 o
   3   0  11     1532.71     1445.07     27.01 o
   4   0  11      660.96      748.82     20.34 o
   5   0  11      277.51      341.91     22.99 o
   6   0  11      621.71      687.17     46.59 o
   7   0  11       36.88       61.26     28.11 o
   8   0  11      867.32      789.65     55.46 o
   9   0  11      182.27      133.73     39.89 o
  10   0  11       25.56       93.18     78.55 o
 -10   1  11      103.37      249.81     86.92 o
  -9   1  11      100.99       39.42     42.04 o
  -8   1  11       31.47       53.70     37.23 o
  -7   1  11       56.06       59.71     26.84 o
  -6   1  11     2324.02     2301.53     56.76 o
  -5   1  11     1395.50     1360.75     51.01 o
  -4   1  11      505.35      528.27     25.28 o
  -3   1  11      108.97      113.01     13.70 o
  -2   1  11     7336.85     7345.11     75.33 o
  -1   1  11    22197.32    21971.54    237.72 o
   0   1  11    27119.61    26626.75    257.61 o
   1   1  11    22212.18    21482.48    185.64 o
   2   1  11     7280.16     7366.97     96.62 o
   3   1  11      108.49       91.70     12.01 o
   4   1  11      510.72      528.85     19.63 o
   5   1  11     1409.03     1420.31     46.47 o
   6   1  11     2344.08     2398.81     57.68 o
   7   1  11       55.41       52.37     27.82 o
   8   1  11       32.48       14.14     27.30 o
   9   1  11       99.52       50.93     31.80 o
  10   1  11      104.61      178.65     86.58 o
 -10   2  11       36.73      150.22    105.18 o
  -9   2  11       83.68       -0.58     46.15 o
  -8   2  11      201.61      230.03     38.15 o
  -7   2  11       88.54       56.04     28.18 o
  -6   2  11      804.64      729.33     35.05 o
  -5   2  11      542.41      503.39     23.90 o
  -4   2  11      641.76      550.90     25.00 o
  -3   2  11      963.17      885.52     26.57 o
  -2   2  11     1340.90     1352.24     40.13 o
  -1   2  11     3518.61     3265.44     52.85 o
   0   2  11       23.24      103.64     23.87 o
   1   2  11     3540.55     3282.08     54.95 o
   2   2  11     1337.78     1351.50     64.38 o
   3   2  11      996.05      924.70     45.72 o
   4   2  11      620.04      548.51     36.78 o
   5   2  11      548.02      533.84     26.44 o
   6   2  11      790.56      764.60     31.67 o
   7   2  11       90.67       76.06     30.46 o
   8   2  11      199.15      220.88     38.78 o
   9   2  11       84.44      107.97     38.36 o
  10   2  11       36.69      149.52     83.10 o
 -10   3  11       22.02      159.17    153.94 o
  -9   3  11       73.41       16.24     38.71 o
  -8   3  11       68.85       13.31     32.65 o
  -7   3  11       85.70       73.29     30.46 o
  -6   3  11      329.69      353.76     31.19 o
  -5   3  11      380.39      513.67     42.82 o
  -4   3  11     1237.35     1299.29     41.04 o
  -3   3  11     1253.89     1452.09     44.60 o
  -2   3  11     4654.84     4726.83     85.68 o
  -1   3  11     1714.52     1662.48     50.79 o
   0   3  11    10920.46    10364.92    129.65 o
   1   3  11     1710.70     1675.00     50.72 o
   2   3  11     4578.01     4662.78     66.26 o
   3   3  11     1269.16     1408.12     47.38 o
   4   3  11     1252.24     1229.15     40.40 o
   5   3  11      370.24      464.64     41.18 o
   6   3  11      319.45      315.59     40.55 o
   7   3  11       85.79      114.57     31.47 o
   8   3  11       68.57       30.39     29.94 o
   9   3  11       74.02      124.80     46.34 o
  10   3  11       22.22      123.78    112.51 o
 -10   4  11      139.32      212.96    140.67 o
  -9   4  11        8.93       42.92     44.44 o
  -8   4  11      288.92      264.83     49.76 o
  -7   4  11       99.07       82.93     38.50 o
  -6   4  11       76.18       61.78     32.18 o
  -5   4  11      246.39      232.45     38.92 o
  -4   4  11     2153.17     2287.11     91.57 o
  -3   4  11     4130.78     4437.94     77.57 o
  -2   4  11     2227.01     2379.23     88.52 o
  -1   4  11     4674.94     4640.90     85.93 o
   0   4  11     2775.02     3031.60     68.49 o
   1   4  11     4635.41     4642.52     85.57 o
   2   4  11     2212.00     2245.29     65.42 o
   3   4  11     4152.21     4474.21     81.63 o
   4   4  11     2177.87     2346.65     63.51 o
   5   4  11      245.60      248.43     42.60 o
   6   4  11       82.29       75.34     30.03 o
   7   4  11      102.71       86.34     35.23 o
   8   4  11      291.93      270.90     80.59 o
   9   4  11        8.92      100.73     47.98 o
  10   4  11      138.97      165.88    156.66 o
 -10   5  11       10.83       90.86    305.22 o
  -9   5  11       37.67      159.39     46.03 o
  -8   5  11       85.19       92.19     39.44 o
  -7   5  11      256.16       84.00     54.40 o
  -6   5  11      130.72       97.19     39.60 o
  -5   5  11      336.29      270.34     41.40 o
  -4   5  11      899.73      934.10     48.11 o
  -3   5  11      390.11      479.82     40.02 o
  -2   5  11     7202.32     7225.67    121.77 o
  -1   5  11     3349.69     3577.00     79.54 o
   0   5  11     2624.11     2690.50     73.65 o
   1   5  11     3327.54     3659.62    165.78 o
   2   5  11     7290.74     7444.45    123.48 o
   3   5  11      394.85      477.20     43.83 o
   4   5  11      908.06     1017.21     52.55 o
   5   5  11      334.52      274.87     36.05 o
   6   5  11      137.92       71.63     53.91 o
   7   5  11      252.63      192.01     48.92 o
   8   5  11       86.89       31.80     41.25 o
   9   5  11       35.45       79.05     50.96 o
  10   5  11       11.00      117.14     58.50 o
  -9   6  11       28.16       90.81     48.71 o
  -8   6  11        9.76       49.63     63.92 o
  -7   6  11      243.13      196.17     60.89 o
  -6   6  11        0.62       33.89     42.17 o
  -5   6  11       58.76       69.96     54.89 o
  -4   6  11     1148.10     1081.77    102.77 o
  -3   6  11       49.98       24.13     31.66 o
  -2   6  11      253.57      328.68     45.56 o
  -1   6  11     1059.79     1045.44     68.10 o
   0   6  11      129.37      192.94     38.48 o
   1   6  11     1057.81      992.84     64.38 o
   2   6  11      246.69      234.38     40.20 o
   3   6  11       47.12       68.52     34.47 o
   4   6  11     1168.83     1123.48     58.63 o
   5   6  11       60.29      102.87     39.11 o
   6   6  11        0.63        0.26     36.27 o
   7   6  11      236.68      247.40     62.38 o
   8   6  11        9.84       48.72     45.55 o
   9   6  11       28.50      121.05     72.80 o
  -9   7  11       55.61      206.82     58.63 o
  -8   7  11       80.40      134.61     65.42 o
  -7   7  11       62.04       31.73     56.68 o
  -6   7  11      482.33      527.68     64.80 o
  -5   7  11      190.82      199.19     46.80 o
  -4   7  11      823.02      850.57     59.30 o
  -3   7  11      378.31      428.18     47.61 o
  -2   7  11       80.11       90.34     49.70 o
  -1   7  11      823.29      970.20     70.66 o
   0   7  11      162.96      143.93     46.64 o
   1   7  11      789.57      740.24     57.45 o
   2   7  11       75.37       87.12     49.41 o
   3   7  11      367.95      368.20     51.18 o
   4   7  11      816.22      818.94     62.92 o
   5   7  11      191.41      190.79     47.86 o
   6   7  11      486.56      553.86     59.94 o
   7   7  11       62.24       48.65     57.12 o
   8   7  11       79.65       78.61     54.24 o
   9   7  11       55.01      281.01     73.13 o
  -8   8  11       73.46       50.13     59.42 o
  -7   8  11       77.25      100.44     57.92 o
  -6   8  11        7.70        1.03     56.93 o
  -5   8  11        3.36      -38.33     48.82 o
  -4   8  11     1291.83     1290.27     74.63 o
  -3   8  11      484.82      469.04     75.58 o
  -2   8  11       15.56       35.60     56.35 o
  -1   8  11      444.34      460.61     58.35 o
   0   8  11      736.19      806.05     63.72 o
   1   8  11      451.46      497.50     58.90 o
   2   8  11       16.88      -41.72     45.59 o
   3   8  11      496.20      545.59     64.82 o
   4   8  11     1304.12     1293.56     77.22 o
   5   8  11        3.99        4.10     41.21 o
   6   8  11        7.21      -43.23     46.04 o
   7   8  11       75.81       85.95     67.18 o
   8   8  11       73.00       72.40     62.68 o
  -8   9  11       21.21        7.60     74.60 o
  -7   9  11       10.27      141.71     72.17 o
  -6   9  11       33.78       65.99     53.90 o
  -5   9  11       13.38       46.95     64.56 o
  -4   9  11        4.99       -7.28     46.51 o
  -3   9  11        4.66       37.48     50.35 o
  -2   9  11     2496.81     2298.93     98.15 o
  -1   9  11     1304.88     1180.10     79.42 o
   0   9  11      284.15      264.71     61.22 o
   1   9  11     1292.86     1198.90     80.27 o
   2   9  11     2500.10     2361.10    110.23 o
   3   9  11        5.74       32.95     50.14 o
   4   9  11        5.59      -46.43     55.13 o
   5   9  11       14.33      119.05     66.54 o
   6   9  11       33.42      -41.57     44.78 o
   7   9  11       10.86       -4.93     56.25 o
   8   9  11       19.78      152.49     72.53 o
  -7  10  11      202.32      218.42     98.61 o
  -6  10  11      293.06      429.16     73.43 o
  -5  10  11       53.86       63.04     56.77 o
  -4  10  11      160.41      138.14     68.11 o
  -3  10  11      234.97      191.67     70.00 o
  -2  10  11      807.57      734.19     81.18 o
  -1  10  11      123.59       78.41     67.67 o
   0  10  11      308.29      261.65     71.85 o
   1  10  11      124.38      205.26     65.78 o
   2  10  11      810.77      803.61     98.06 o
   3  10  11      233.52      184.50     71.75 o
   4  10  11      165.69       73.96     69.33 o
   5  10  11       51.49       24.96     61.40 o
   6  10  11      293.52      219.85     70.25 o
   7  10  11      203.09      251.68     77.05 o
  -7  11  11       94.61      231.89     85.68 o
  -6  11  11       46.05      104.77     76.14 o
  -5  11  11       77.47      154.49     73.03 o
  -4  11  11      142.95      133.21     79.64 o
  -3  11  11       89.01       59.30     60.98 o
  -2  11  11      332.97      305.50     91.92 o
  -1  11  11      126.05      119.20     72.52 o
   0  11  11       19.65       46.25     61.60 o
   1  11  11      121.83       47.01     82.94 o
   2  11  11      329.47      229.45     82.84 o
   3  11  11       88.46       27.41     82.65 o
   4  11  11      141.15      131.01     71.49 o
   5  11  11       75.87       41.96     74.10 o
   6  11  11       45.36      214.63     75.56 o
   7  11  11       95.76      138.97     75.14 o
  -6  12  11       14.44      251.99     97.83 o
  -5  12  11       87.21      134.01     94.94 o
  -4  12  11       36.34       23.17     65.13 o
  -3  12  11      112.07      243.66     97.46 o
  -2  12  11       99.15       25.86     71.04 o
  -1  12  11       38.20      149.97    142.29 o
   0  12  11      124.64      101.12     95.79 o
   1  12  11       37.17        4.81     69.58 o
   2  12  11       98.20      114.94     71.56 o
   3  12  11      108.14       69.61     88.19 o
   4  12  11       37.32       39.14     71.74 o
   5  12  11       89.66      122.48     80.78 o
   6  12  11       15.52      143.30     97.13 o
  -4  13  11       70.52       70.88     91.44 o
  -3  13  11        1.69       67.86     89.30 o
  -2  13  11       27.19       44.83    103.60 o
  -1  13  11       70.10      139.84     84.66 o
   0  13  11       63.83       45.71    102.62 o
   1  13  11       66.62       26.63     88.07 o
   2  13  11       28.50       36.48     94.35 o
   3  13  11        1.85      135.50    129.92 o
   4  13  11       70.42      169.03     88.80 o
  -2  14  11       26.15       54.40    106.61 o
  -1  14  11       24.15      107.53    118.85 o
   0  14  11       81.32      107.01     96.23 o
   1  14  11       24.03      -78.63    118.06 o
   2  14  11       26.05       71.32     89.46 o
   0   0  12     8002.23     7427.22     96.61 o
   1   0  12     8260.10     8617.47     82.22 o
   2   0  12     7187.71     7419.96    149.63 o
   3   0  12     1716.97     1586.18     82.83 o
   4   0  12      398.31      486.04     17.80 o
   5   0  12       23.68        9.86     16.72 o
   6   0  12       11.76       28.29     18.39 o
   7   0  12     2206.44     2003.62     81.53 o
   8   0  12      357.86      355.85     46.40 o
   9   0  12      134.65       77.20     41.89 o
  10   0  12      106.81      234.68     95.23 o
 -10   1  12       56.76      139.80     76.99 o
  -9   1  12       20.13       12.84     31.53 o
  -8   1  12      136.04      129.41     34.24 o
  -7   1  12       29.90       29.06     28.15 o
  -6   1  12      990.71      972.48     41.40 o
  -5   1  12      431.36      462.10     22.32 o
  -4   1  12      229.29      276.85     15.60 o
  -3   1  12     2302.44     2315.16     29.02 o
  -2   1  12    13602.12    13562.18    172.06 o
  -1   1  12    33474.27    33332.14    323.19 o
   0   1  12      579.94      496.92     34.84 o
   1   1  12    33402.36    32681.10    283.79 o
   2   1  12    13464.66    13280.03    184.40 o
   3   1  12     2353.16     2369.61     41.62 o
   4   1  12      232.95      271.42     16.39 o
   5   1  12      424.42      509.12     28.87 o
   6   1  12      996.59     1080.71     44.47 o
   7   1  12       31.20       55.60     34.12 o
   8   1  12      128.65      129.13     36.85 o
   9   1  12       19.64       -0.45     27.90 o
  10   1  12       58.62      -38.04     75.87 o
 -10   2  12       24.03      166.00    122.34 o
  -9   2  12       83.99        9.37     39.55 o
  -8   2  12      152.78      115.18     41.35 o
  -7   2  12      406.82      386.89     45.99 o
  -6   2  12      459.79      484.38     27.19 o
  -5   2  12      682.57      766.02     35.29 o
  -4   2  12      124.07      170.59     17.93 o
  -3   2  12      256.62      229.54     29.02 o
  -2   2  12     3888.79     3840.80     55.28 o
  -1   2  12     1792.30     1823.47     41.73 o
   0   2  12     6668.91     6272.97     77.12 o
   1   2  12     1833.27     1815.82     33.37 o
   2   2  12     3879.52     3851.94    101.18 o
   3   2  12      264.06      204.65     17.55 o
   4   2  12      121.28      179.68     17.11 o
   5   2  12      695.29      797.84     47.72 o
   6   2  12      451.48      492.77     48.68 o
   7   2  12      409.93      397.27     31.19 o
   8   2  12      150.54      153.06     40.89 o
   9   2  12       83.73       54.25     36.96 o
  10   2  12       25.22       40.48     79.93 o
 -10   3  12       36.00      -62.94    248.06 o
  -9   3  12       21.11       26.03     47.92 o
  -8   3  12      522.58      522.97     44.80 o
  -7   3  12      149.57      123.58     40.71 o
  -6   3  12      164.79      183.13     27.69 o
  -5   3  12      148.16      190.67     26.25 o
  -4   3  12     2849.69     2853.08     98.02 o
  -3   3  12     2230.58     2277.88     55.25 o
  -2   3  12     2059.91     1971.19     42.61 o
  -1   3  12     1723.00     1749.33     49.84 o
   0   3  12        0.13      -21.78     21.78 o
   1   3  12     1695.17     1853.99     50.00 o
   2   3  12     2024.45     1996.91     46.93 o
   3   3  12     2200.27     2217.95     46.29 o
   4   3  12     2854.97     2816.37     47.89 o
   5   3  12      154.75      192.19     29.13 o
   6   3  12      173.31      214.39     31.49 o
   7   3  12      152.07      228.86     44.26 o
   8   3  12      514.43      570.96     49.27 o
   9   3  12       22.65       41.53     43.65 o
  10   3  12       36.72      219.04     89.46 o
 -10   4  12        8.95      -70.05    126.14 o
  -9   4  12       83.52       90.37     41.37 o
  -8   4  12      149.35      173.80     40.25 o
  -7   4  12      688.12      712.13     51.71 o
  -6   4  12      371.34      395.59     45.22 o
  -5   4  12       15.39       35.25     28.76 o
  -4   4  12     1169.31     1135.25     58.42 o
  -3   4  12     1646.19     1448.22     83.96 o
  -2   4  12     6308.32     6664.24    109.15 o
  -1   4  12     2138.90     2050.97     65.46 o
   0   4  12      738.81      802.70     54.10 o
   1   4  12     2078.05     2091.42     58.84 o
   2   4  12     6256.44     6390.39     99.00 o
   3   4  12     1631.68     1449.86     61.89 o
   4   4  12     1133.27     1052.42     44.69 o
   5   4  12       14.81       30.38     28.92 o
   6   4  12      380.29      338.97     33.97 o
   7   4  12      698.20      795.09     51.67 o
   8   4  12      152.49      134.78     42.79 o
   9   4  12       83.71      126.18     71.49 o
  10   4  12        9.10      -61.36     98.55 o
 -10   5  12       36.82      -55.40    114.88 o
  -9   5  12       14.67       75.68     53.44 o
  -8   5  12       89.97      138.61     61.54 o
  -7   5  12      132.46       79.29     41.57 o
  -6   5  12      788.79      823.74     64.13 o
  -5   5  12       86.03       64.67     35.12 o
  -4   5  12     1090.02     1061.39     49.18 o
  -3   5  12      404.20      489.22     37.71 o
  -2   5  12     1259.53     1377.22     89.26 o
  -1   5  12     9845.49     9854.33    317.86 o
   0   5  12     3251.45     3761.83     86.49 o
   1   5  12     9859.85    10315.99    156.47 o
   2   5  12     1274.45     1330.93     69.94 o
   3   5  12      416.43      492.55     42.09 o
   4   5  12     1105.24     1100.82     57.51 o
   5   5  12       87.60       85.68     38.04 o
   6   5  12      775.68      777.25     57.89 o
   7   5  12      134.23       50.79     50.02 o
   8   5  12       88.97      106.45     51.88 o
   9   5  12       13.97      128.77     59.42 o
  10   5  12       37.03      147.71    115.48 o
  -9   6  12       17.66       57.21     46.93 o
  -8   6  12       97.64      139.58     47.22 o
  -7   6  12      100.38       96.71     48.30 o
  -6   6  12      103.64       74.39     53.07 o
  -5   6  12       47.50       62.52     39.07 o
  -4   6  12      784.43      825.14     53.19 o
  -3   6  12        3.28       -8.09     27.36 o
  -2   6  12      571.60      585.94     85.55 o
  -1   6  12     3261.30     3425.22     95.07 o
   0   6  12      126.25      196.33     45.77 o
   1   6  12     3202.14     3256.13     82.14 o
   2   6  12      569.19      541.16     49.52 o
   3   6  12        2.80       -3.22     29.66 o
   4   6  12      754.30      734.32     54.24 o
   5   6  12       50.04       36.00     34.95 o
   6   6  12      105.62       15.35     35.15 o
   7   6  12       99.50       58.80     51.95 o
   8   6  12       99.29       81.26     45.87 o
   9   6  12       17.24       93.10     50.04 o
  -9   7  12       44.99       76.94     61.46 o
  -8   7  12      144.17      222.78     76.13 o
  -7   7  12       10.65       64.44     58.69 o
  -6   7  12       81.57       78.23     48.28 o
  -5   7  12       45.22       31.83     43.33 o
  -4   7  12      347.34      340.97     56.79 o
  -3   7  12      393.92      555.73     65.04 o
  -2   7  12      265.76      293.97     50.24 o
  -1   7  12     1741.06     1750.04     70.56 o
   0   7  12       20.28       10.42     34.36 o
   1   7  12     1718.40     1597.04     75.55 o
   2   7  12      259.94      262.72     47.24 o
   3   7  12      382.09      368.40     56.88 o
   4   7  12      333.60      313.68     51.97 o
   5   7  12       43.13       64.25     40.94 o
   6   7  12       88.53       96.66     46.80 o
   7   7  12       12.24       15.13     55.53 o
   8   7  12      144.30      211.48     93.60 o
   9   7  12       45.29      255.98     67.99 o
  -8   8  12       30.37      111.05     70.98 o
  -7   8  12       81.34      127.42     85.00 o
  -6   8  12        7.61      -19.85     44.73 o
  -5   8  12       42.97       54.19     51.64 o
  -4   8  12       63.95       58.19     46.35 o
  -3   8  12      936.52      952.84     76.28 o
  -2   8  12     1285.32     1092.48    108.60 o
  -1   8  12      502.11      452.46     68.64 o
   0   8  12      587.79      605.72     60.75 o
   1   8  12      491.63      457.73     58.89 o
   2   8  12     1274.31     1060.87     90.55 o
   3   8  12      955.85      919.61     86.17 o
   4   8  12       67.12       29.98     53.31 o
   5   8  12       40.97      133.72     65.38 o
   6   8  12        7.87       21.31     42.84 o
   7   8  12       80.58       46.51     59.71 o
   8   8  12       29.92       11.91     70.84 o
  -8   9  12      129.08      194.97    137.00 o
  -7   9  12       96.64       71.07    103.67 o
  -6   9  12      367.46      265.01     76.72 o
  -5   9  12      111.36      100.48     56.30 o
  -4   9  12       61.04      104.96     67.89 o
  -3   9  12       37.49       87.81     55.12 o
  -2   9  12      149.36      136.69     69.24 o
  -1   9  12      408.19      424.49     64.95 o
   0   9  12     1069.72     1162.58     78.72 o
   1   9  12      402.47      430.40     78.78 o
   2   9  12      146.64      103.59     57.51 o
   3   9  12       38.73       35.22     51.66 o
   4   9  12       64.49       20.23     62.87 o
   5   9  12      105.07       98.82     57.67 o
   6   9  12      360.30      292.70     63.06 o
   7   9  12       99.44       43.50     58.98 o
   8   9  12      129.20      186.39    112.11 o
  -7  10  12       65.83      153.23     91.35 o
  -6  10  12      102.22      -19.66     62.59 o
  -5  10  12        8.11      131.03     95.20 o
  -4  10  12      158.20      169.90     67.68 o
  -3  10  12      298.42      204.89     61.17 o
  -2  10  12      987.02      974.97     91.32 o
  -1  10  12       92.99      157.34     66.33 o
   0  10  12        4.60       42.50     56.20 o
   1  10  12       95.59       34.54     58.88 o
   2  10  12      994.60      939.13     92.14 o
   3  10  12      303.27      184.82     67.68 o
   4  10  12      158.13      142.57     73.32 o
   5  10  12        7.41       47.41     74.73 o
   6  10  12      101.21      120.34     59.84 o
   7  10  12       65.80      238.90     89.84 o
  -6  11  12       34.01      299.13    107.53 o
  -5  11  12       30.90      190.31     72.79 o
  -4  11  12        2.40       82.01     71.84 o
  -3  11  12       23.24       62.46     80.95 o
  -2  11  12      209.59       85.96     73.70 o
  -1  11  12      757.06      682.17    114.52 o
   0  11  12       27.57       40.98     70.88 o
   1  11  12      763.33      679.73    193.56 o
   2  11  12      205.56      165.03     69.39 o
   3  11  12       23.92      205.48     92.71 o
   4  11  12        1.98       48.51     83.62 o
   5  11  12       28.85        6.19     70.10 o
   6  11  12       33.46       97.79     81.98 o
  -6  12  12       35.14        9.57     93.93 o
  -5  12  12       34.16      203.59    122.01 o
  -4  12  12       50.24       78.10     86.38 o
  -3  12  12       95.59       99.10     79.24 o
  -2  12  12        6.19      254.83    108.94 o
  -1  12  12       23.99        5.49     86.65 o
   0  12  12        6.24       25.40     79.80 o
   1  12  12       24.40      111.65     75.68 o
   2  12  12        6.57       92.90     77.37 o
   3  12  12       91.64      128.34     82.84 o
   4  12  12       51.35      189.75    112.46 o
   5  12  12       35.21       66.06     87.82 o
   6  12  12       34.60      187.48     98.01 o
  -4  13  12        1.08      163.35     90.05 o
  -3  13  12       32.92       60.38     73.14 o
  -2  13  12       21.04       71.00     80.86 o
  -1  13  12        7.51       76.15     83.21 o
   0  13  12      669.20      367.16    147.74 o
   1  13  12        8.06       22.28     83.51 o
   2  13  12       19.62      164.85    146.47 o
   3  13  12       34.55      -12.78     85.06 o
   4  13  12        1.18      -12.55    112.59 o
  -2  14  12       68.15      129.35     84.53 o
  -1  14  12       89.00      143.89     93.74 o
   0  14  12        1.68       41.72     91.61 o
   1  14  12       91.87      187.37    112.99 o
   2  14  12       68.21      104.87    104.89 o
   1   0  13     2958.50     2899.25     41.12 o
   2   0  13       23.33       38.51     44.63 o
   3   0  13      358.77      440.60     47.66 o
   4   0  13      481.28      547.73     18.22 o
   5   0  13       13.77       44.48     15.72 o
   6   0  13      241.53      305.25     24.58 o
   7   0  13      358.97      410.16     45.16 o
   8   0  13      270.01      247.09     43.12 o
   9   0  13       34.03       -4.93     27.82 o
  10   0  13       51.95      175.56    108.20 o
 -10   1  13       18.18       41.67    123.83 o
  -9   1  13       35.30       23.03     35.90 o
  -8   1  13       96.04       34.20     35.65 o
  -7   1  13      838.46      769.03    106.42 o
  -6   1  13       94.49      135.56     21.67 o
  -5   1  13      267.35      251.57     29.42 o
  -4   1  13      461.96      457.74     12.66 o
  -3   1  13     6207.23     5967.23     60.68 o
  -2   1  13       19.40       -0.31     15.28 o
  -1   1  13     1407.48     1425.07     75.30 o
   0   1  13      643.01      573.38     26.68 o
   1   1  13     1422.72     1441.58     52.21 o
   2   1  13       17.78       10.11      9.71 o
   3   1  13     6216.32     5931.65     67.65 o
   4   1  13      474.82      469.06     40.29 o
   5   1  13      249.07      307.55     23.61 o
   6   1  13       92.02      141.66     47.37 o
   7   1  13      842.03      841.79     50.29 o
   8   1  13       97.92      140.19     31.99 o
   9   1  13       36.96       -5.93     33.83 o
  10   1  13       16.89      -70.91    187.47 o
 -10   2  13       12.14      110.84    139.76 o
  -9   2  13       48.14      -29.92     39.86 o
  -8   2  13       51.20       69.31     34.44 o
  -7   2  13      140.11      122.26     27.94 o
  -6   2  13      116.72      112.02     29.90 o
  -5   2  13      493.99      579.95     24.84 o
  -4   2  13      526.31      643.55     32.94 o
  -3   2  13     3618.45     3543.89     80.85 o
  -2   2  13     3502.32     3655.82     62.71 o
  -1   2  13     7021.93     6924.00     85.76 o
   0   2  13     1962.00     2195.32     42.62 o
   1   2  13     6999.37     6873.98     72.16 o
   2   2  13     3516.50     3685.85     61.33 o
   3   2  13     3631.37     3410.44     50.55 o
   4   2  13      541.16      602.01     36.03 o
   5   2  13      512.61      513.63     29.77 o
   6   2  13      121.17      151.88     23.35 o
   7   2  13      138.84      144.79     25.64 o
   8   2  13       50.59       48.16     32.89 o
   9   2  13       49.06       60.71     42.71 o
  10   2  13       12.09      154.46    112.31 o
 -10   3  13        0.23      384.20    270.28 o
  -9   3  13        5.04       21.51     32.69 o
  -8   3  13       33.28       44.73     36.58 o
  -7   3  13      425.55      397.15     35.78 o
  -6   3  13      168.64      160.07     33.46 o
  -5   3  13      366.22      379.50     29.82 o
  -4   3  13      924.69      897.29     40.39 o
  -3   3  13      617.49      656.95     30.22 o
  -2   3  13      666.61      698.06     55.01 o
  -1   3  13     6205.12     6060.52     86.45 o
   0   3  13     1517.03     1568.55     55.58 o
   1   3  13     6272.89     6154.43    109.70 o
   2   3  13      656.59      703.84     37.29 o
   3   3  13      582.35      580.37     35.92 o
   4   3  13      926.26      881.75     39.17 o
   5   3  13      370.76      388.68     28.06 o
   6   3  13      163.42      138.96     33.49 o
   7   3  13      425.39      534.02     58.10 o
   8   3  13       33.51       62.46     41.52 o
   9   3  13        5.05       24.85     38.70 o
  10   3  13        0.18      221.27    104.03 o
 -10   4  13       54.76      253.56    120.46 o
  -9   4  13        4.87      121.84     43.47 o
  -8   4  13       10.38       21.97     31.64 o
  -7   4  13       31.63       42.70     35.13 o
  -6   4  13       58.51      103.05     31.11 o
  -5   4  13     1428.54     1410.88     49.19 o
  -4   4  13      438.98      432.47     35.09 o
  -3   4  13     1890.77     1783.21     47.86 o
  -2   4  13      385.82      485.81     36.22 o
  -1   4  13      346.70      387.43     33.01 o
   0   4  13     4955.23     5645.21     93.61 o
   1   4  13      361.62      447.90     50.20 o
   2   4  13      372.20      546.47     35.68 o
   3   4  13     1853.00     1769.91     54.67 o
   4   4  13      447.33      423.36     39.41 o
   5   4  13     1439.15     1389.52     46.63 o
   6   4  13       58.63      102.09     29.82 o
   7   4  13       32.31       26.49     30.71 o
   8   4  13       10.88       24.74     34.43 o
   9   4  13        5.64       45.79     58.68 o
  10   4  13       54.06      153.63    141.60 o
  -9   5  13      123.62      160.86     57.56 o
  -8   5  13        8.39       53.82     36.89 o
  -7   5  13      174.44       89.51     55.05 o
  -6   5  13      393.28      377.22     45.35 o
  -5   5  13      326.37      426.22     47.53 o
  -4   5  13     1651.84     1664.74     60.73 o
  -3   5  13      901.72      881.02     44.66 o
  -2   5  13     1724.28     1743.44     58.80 o
  -1   5  13     1129.80      917.08     54.36 o
   0   5  13     4507.81     4872.27    107.44 o
   1   5  13     1121.41      944.21     70.78 o
   2   5  13     1727.44     1756.45     63.09 o
   3   5  13      921.53      834.00     46.11 o
   4   5  13     1648.62     1748.53     62.54 o
   5   5  13      318.40      326.62     37.74 o
   6   5  13      406.02      449.42     56.15 o
   7   5  13      170.36      136.66     41.06 o
   8   5  13        8.77       44.64     45.19 o
   9   5  13      123.05      185.09     53.70 o
  -9   6  13       44.69       94.43     50.60 o
  -8   6  13        8.55      -12.69     50.55 o
  -7   6  13       36.61       50.36     46.81 o
  -6   6  13      246.13      241.99     48.54 o
  -5   6  13      426.50      413.05     59.69 o
  -4   6  13     1062.63      973.85     59.39 o
  -3   6  13       49.88      114.93     40.28 o
  -2   6  13     1234.55     1411.09     54.98 o
  -1   6  13     1566.93     1538.81     67.78 o
   0   6  13     1463.30     1304.43     72.39 o
   1   6  13     1579.24     1602.64     69.96 o
   2   6  13     1193.76     1270.56     64.80 o
   3   6  13       47.52       63.65     43.39 o
   4   6  13     1064.74     1013.77     64.14 o
   5   6  13      425.40      500.99     50.08 o
   6   6  13      243.66      176.17     43.22 o
   7   6  13       36.77       12.62     48.13 o
   8   6  13        8.53       32.92     43.69 o
   9   6  13       44.39       95.52     66.88 o
  -9   7  13       19.92      110.49     84.05 o
  -8   7  13       81.99      101.62     70.61 o
  -7   7  13       30.47       97.86     60.14 o
  -6   7  13        6.52       36.57     46.98 o
  -5   7  13      217.56      281.81     48.32 o
  -4   7  13      296.08      304.37     48.72 o
  -3   7  13      230.38      291.50     49.33 o
  -2   7  13      772.50      742.53     60.17 o
  -1   7  13      687.73      749.59     57.18 o
   0   7  13     1349.47     1423.61     77.57 o
   1   7  13      689.49      823.83     57.90 o
   2   7  13      769.00      713.24     56.45 o
   3   7  13      225.26      166.49     49.10 o
   4   7  13      310.32      251.37     61.65 o
   5   7  13      216.02      196.55     47.24 o
   6   7  13        8.07      -11.23     38.82 o
   7   7  13       29.18       48.43     68.66 o
   8   7  13       83.58      153.08     68.04 o
   9   7  13       19.50      158.08     66.96 o
  -8   8  13       40.97      202.13    134.84 o
  -7   8  13       38.82      122.83     83.22 o
  -6   8  13       12.72       66.29     53.18 o
  -5   8  13      188.32      237.82     52.31 o
  -4   8  13      403.08      354.77     76.16 o
  -3   8  13     1394.03     1369.26     83.13 o
  -2   8  13      180.86      149.65     50.38 o
  -1   8  13      399.05      422.73     57.09 o
   0   8  13      483.63      397.64     87.32 o
   1   8  13      392.27      359.49     61.76 o
   2   8  13      182.19      178.07     61.71 o
   3   8  13     1406.81     1450.06     77.16 o
   4   8  13      400.84      346.29     65.05 o
   5   8  13      184.89      174.29     68.04 o
   6   8  13       12.97       57.13     62.24 o
   7   8  13       39.12        4.81     57.31 o
   8   8  13       40.66      -22.76     74.64 o
  -8   9  13       43.31       82.19    107.41 o
  -7   9  13      384.42      258.57    104.44 o
  -6   9  13       15.94       81.29     88.80 o
  -5   9  13       29.90        8.84     48.72 o
  -4   9  13      213.97      117.55     72.93 o
  -3   9  13      189.82      161.19     57.71 o
  -2   9  13        5.92      -19.89     48.96 o
  -1   9  13      422.59      391.61     64.13 o
   0   9  13      191.57      167.13     74.35 o
   1   9  13      411.07      336.09     84.55 o
   2   9  13        7.34      -65.42     65.42 o
   3   9  13      182.91      127.69     65.47 o
   4   9  13      207.23      193.81     58.40 o
   5   9  13       29.75       24.36     53.51 o
   6   9  13       15.28       11.04     49.31 o
   7   9  13      384.03      212.52     94.72 o
   8   9  13       45.32       19.43    113.73 o
  -7  10  13      154.32      115.25     79.60 o
  -6  10  13       80.75      114.05     72.96 o
  -5  10  13      107.49      160.37     71.83 o
  -4  10  13      548.78      507.42     92.94 o
  -3  10  13      558.20      453.48     70.96 o
  -2  10  13      444.39      336.66     68.30 o
  -1  10  13      531.87      425.12     88.12 o
   0  10  13     1699.19     1599.34    128.27 o
   1  10  13      534.73      536.75     73.19 o
   2  10  13      437.22      432.11     72.64 o
   3  10  13      566.69      322.05    134.57 o
   4  10  13      546.41      519.02    142.49 o
   5  10  13      107.53       79.46     68.53 o
   6  10  13       81.00       96.37     76.47 o
   7  10  13      154.80      146.22     72.27 o
  -6  11  13       47.26      122.42     89.28 o
  -5  11  13       87.97      294.64    128.58 o
  -4  11  13       61.66       72.52     65.78 o
  -3  11  13       61.35      138.42     64.22 o
  -2  11  13       10.99      144.00     61.00 o
  -1  11  13       16.47      106.41     72.71 o
   0  11  13      378.45      214.48     80.10 o
   1  11  13       14.66       77.92     72.13 o
   2  11  13       12.22       78.46     75.26 o
   3  11  13       65.08       32.83     66.70 o
   4  11  13       58.93      159.09     78.30 o
   5  11  13       86.10       79.28     74.58 o
   6  11  13       48.05      169.60     81.67 o
  -5  12  13      107.64      191.74     84.49 o
  -4  12  13      148.03      102.30    101.21 o
  -3  12  13      230.48      251.79     84.43 o
  -2  12  13      144.14      109.99     72.32 o
  -1  12  13       43.38       62.67     75.84 o
   0  12  13        2.51      -36.57     67.25 o
   1  12  13       44.58       54.52     83.63 o
   2  12  13      145.40       87.02     81.84 o
   3  12  13      232.04      305.78     85.88 o
   4  12  13      147.68      257.55     98.42 o
   5  12  13      109.36      406.59     90.23 o
  -4  13  13       95.92      265.45    100.95 o
  -3  13  13       33.53       -3.54     80.76 o
  -2  13  13       39.95      196.70     87.52 o
  -1  13  13      250.62      274.66    106.28 o
   0  13  13       28.07       60.04     85.84 o
   1  13  13      247.05      150.96     90.84 o
   2  13  13       38.91      303.25     98.15 o
   3  13  13       33.39      112.63     87.90 o
   4  13  13       97.90      207.28     95.49 o
  -2  14  13       34.56      145.15     83.94 o
  -1  14  13       62.16      170.00     95.94 o
   0  14  13       56.96       84.49     96.05 o
   1  14  13       61.69      -51.17     92.64 o
   2  14  13       35.76       84.95     93.96 o
   0   0  14    34388.00    33369.34    412.38 o
   1   0  14     6981.49     6258.80     69.96 o
   2   0  14     2607.35     2922.46     76.93 o
   3   0  14     5359.76     5849.72    119.91 o
   4   0  14     2695.73     2441.11     40.48 o
   5   0  14      598.29      632.73     27.32 o
   6   0  14      527.13      551.77     30.61 o
   7   0  14     2110.87     2316.22    125.68 o
   8   0  14       99.60       95.47     34.32 o
   9   0  14        0.72       76.83     62.03 o
 -10   1  14        8.71      211.05    156.25 o
  -9   1  14       64.66      100.81     44.95 o
  -8   1  14      218.38      253.04     33.14 o
  -7   1  14      792.49      749.21     59.23 o
  -6   1  14      200.32      168.93     34.47 o
  -5   1  14      272.25      224.54     30.70 o
  -4   1  14     1908.49     1952.80     26.98 o
  -3   1  14        3.28        9.74     16.27 o
  -2   1  14     2326.14     2151.67     36.57 o
  -1   1  14     6375.69     6189.86     71.17 o
   0   1  14     4754.68     4349.96     58.44 o
   1   1  14     6502.68     6245.36     64.53 o
   2   1  14     2335.46     2077.34     51.59 o
   3   1  14        3.83       18.64      7.88 o
   4   1  14     1894.17     1913.81     27.51 o
   5   1  14      269.58      245.69     28.02 o
   6   1  14      207.50      189.22     24.97 o
   7   1  14      797.52      770.35     33.45 o
   8   1  14      218.80      196.14     36.98 o
   9   1  14       64.74       19.86     37.27 o
  10   1  14        8.36      168.02    159.17 o
 -10   2  14        8.25       75.95    218.95 o
  -9   2  14       24.51      -13.39     42.68 o
  -8   2  14      128.56       91.25     29.90 o
  -7   2  14       62.15       78.51     28.04 o
  -6   2  14      227.89      238.82     24.00 o
  -5   2  14     1357.13     1386.05     30.32 o
  -4   2  14      438.82      469.52     21.81 o
  -3   2  14     2065.46     1983.40     33.66 o
  -2   2  14     2993.12     3109.04     68.33 o
  -1   2  14     1117.73     1175.01     44.87 o
   0   2  14     3778.81     3804.72     55.41 o
   1   2  14     1093.38     1122.01     39.60 o
   2   2  14     2919.47     3082.64     54.77 o
   3   2  14     2104.06     1986.50     53.72 o
   4   2  14      444.06      466.90     22.20 o
   5   2  14     1353.71     1437.46     30.23 o
   6   2  14      233.68      241.60     25.61 o
   7   2  14       59.69      105.24     25.52 o
   8   2  14      130.43      132.08     36.56 o
   9   2  14       23.68       35.99     39.51 o
  10   2  14        7.92       -1.06     96.93 o
 -10   3  14        4.85       30.77    155.65 o
  -9   3  14       16.54      -12.31     44.39 o
  -8   3  14        7.44       33.69     34.98 o
  -7   3  14       11.65       -9.05     23.06 o
  -6   3  14      460.87      410.42     33.37 o
  -5   3  14      413.21      466.34     35.37 o
  -4   3  14      371.34      401.15     34.82 o
  -3   3  14     1762.13     1761.63     53.85 o
  -2   3  14       49.33       49.31     21.38 o
  -1   3  14      598.04      598.70     31.47 o
   0   3  14      298.79      231.29     25.69 o
   1   3  14      613.31      572.46     41.07 o
   2   3  14       51.24       50.51     19.55 o
   3   3  14     1766.07     1626.16     39.09 o
   4   3  14      363.56      370.66     24.76 o
   5   3  14      417.16      512.34     29.21 o
   6   3  14      478.73      499.61     34.22 o
   7   3  14       12.41       26.07     21.58 o
   8   3  14        8.54       25.28     31.43 o
   9   3  14       16.44       67.67     56.45 o
  10   3  14        5.25      123.86    125.66 o
 -10   4  14       30.36      347.05    126.44 o
  -9   4  14       42.52      134.56     87.46 o
  -8   4  14      106.63       79.33     34.05 o
  -7   4  14      157.04       95.43     32.62 o
  -6   4  14      258.59      318.97     42.63 o
  -5   4  14      647.82      634.29     44.09 o
  -4   4  14     1933.42     1877.54     75.87 o
  -3   4  14     3231.99     3271.80     68.63 o
  -2   4  14     1734.06     1895.21     60.32 o
  -1   4  14     7941.05     8250.91    107.16 o
   0   4  14     9720.62    10478.74    138.14 o
   1   4  14     7962.91     8271.57    130.43 o
   2   4  14     1807.32     1990.00     75.11 o
   3   4  14     3198.46     3244.14     66.91 o
   4   4  14     1956.71     1991.23     90.77 o
   5   4  14      645.19      677.91     72.65 o
   6   4  14      252.37      219.51     33.53 o
   7   4  14      151.52      123.85     36.67 o
   8   4  14      105.74      144.17     40.75 o
   9   4  14       43.04      137.67     55.09 o
  10   4  14       31.30       64.60    203.91 o
  -9   5  14       19.19      197.84    152.21 o
  -8   5  14       19.70      -11.56     33.76 o
  -7   5  14      498.81      428.22     66.75 o
  -6   5  14      220.71      209.30     46.04 o
  -5   5  14      425.40      418.45     53.59 o
  -4   5  14      542.74      602.03     51.41 o
  -3   5  14      369.99      374.16     45.96 o
  -2   5  14     1554.03     1546.50     56.82 o
  -1   5  14     2785.19     3184.04     69.22 o
   0   5  14     3934.40     4323.72     95.36 o
   1   5  14     2794.36     3074.65     77.13 o
   2   5  14     1573.72     1688.71     71.37 o
   3   5  14      347.39      389.46     43.30 o
   4   5  14      528.65      607.62     61.99 o
   5   5  14      440.68      517.95     54.88 o
   6   5  14      221.48      204.25     44.72 o
   7   5  14      500.79      550.08     57.75 o
   8   5  14       20.92      -25.86     34.93 o
   9   5  14       19.28       86.26     50.34 o
  -9   6  14       12.38       71.64     72.51 o
  -8   6  14      214.59      195.71     53.58 o
  -7   6  14       89.14       -4.89     41.55 o
  -6   6  14      176.91      161.53     46.23 o
  -5   6  14     1792.89     1696.47     74.50 o
  -4   6  14     1040.11      910.89     52.91 o
  -3   6  14      376.25      377.26     57.19 o
  -2   6  14      488.42      514.43     43.84 o
  -1   6  14     4028.80     4001.54     87.28 o
   0   6  14      392.66      433.84     44.47 o
   1   6  14     4055.19     4129.54    118.06 o
   2   6  14      502.84      519.53     46.19 o
   3   6  14      375.58      466.89     44.49 o
   4   6  14     1040.84      987.88    100.02 o
   5   6  14     1801.43     1717.70     70.50 o
   6   6  14      176.84      156.87     45.23 o
   7   6  14       87.78       79.85     46.60 o
   8   6  14      215.50      230.92     59.19 o
   9   6  14       12.70       55.38     52.41 o
  -9   7  14       18.60       17.89     94.94 o
  -8   7  14       48.64       38.38     57.25 o
  -7   7  14       88.10      145.32     90.02 o
  -6   7  14       53.28        2.73     43.45 o
  -5   7  14      360.52      298.86     61.12 o
  -4   7  14       32.77       43.82     41.44 o
  -3   7  14     1699.20     1651.46     86.95 o
  -2   7  14      829.64      787.99     65.95 o
  -1   7  14      356.71      325.31     54.46 o
   0   7  14        5.91       60.89     40.70 o
   1   7  14      357.96      340.50     52.33 o
   2   7  14      844.77      827.30     68.65 o
   3   7  14     1686.59     1756.27     92.17 o
   4   7  14       33.96       28.44     52.96 o
   5   7  14      358.18      257.75     55.61 o
   6   7  14       52.72       -6.95     37.21 o
   7   7  14       85.35       76.03     61.88 o
   8   7  14       46.69       44.17     55.59 o
   9   7  14       19.11      228.93     68.56 o
  -8   8  14        3.80       42.57     70.31 o
  -7   8  14       37.03      145.79    131.37 o
  -6   8  14      299.23      317.92     79.35 o
  -5   8  14       53.15      122.10     48.17 o
  -4   8  14       95.72       55.31     50.12 o
  -3   8  14      257.75      226.96     71.22 o
  -2   8  14      126.15      127.48     54.15 o
  -1   8  14      838.13      929.12     78.57 o
   0   8  14      243.84      243.68     53.19 o
   1   8  14      848.90      928.12     79.45 o
   2   8  14      130.96      151.43     53.91 o
   3   8  14      252.93      218.06     82.81 o
   4   8  14       96.04       75.12     46.72 o
   5   8  14       58.28       75.53     55.00 o
   6   8  14      294.77      249.77     91.12 o
   7   8  14       37.51       11.59     60.63 o
   8   8  14        3.81      268.96     80.17 o
  -8   9  14       35.68      102.97     66.78 o
  -7   9  14       35.18       -1.10     66.50 o
  -6   9  14      265.07      260.33     71.92 o
  -5   9  14       20.16        6.28     57.83 o
  -4   9  14      705.69      630.21     79.69 o
  -3   9  14      792.18      780.40     79.21 o
  -2   9  14      263.62      246.08     58.18 o
  -1   9  14      560.11      536.57     75.32 o
   0   9  14      190.84      206.35     62.60 o
   1   9  14      555.44      661.40     70.74 o
   2   9  14      274.17      185.15     60.29 o
   3   9  14      791.83      857.44     79.13 o
   4   9  14      707.54      535.13     72.15 o
   5   9  14       19.03       -5.96     44.50 o
   6   9  14      266.74      223.14     60.09 o
   7   9  14       35.59       57.96     52.51 o
   8   9  14       34.58       38.88     69.90 o
  -7  10  14      118.04       59.13     84.15 o
  -6  10  14      165.70       80.86     89.66 o
  -5  10  14       86.07      169.96     68.37 o
  -4  10  14      109.42      203.36     72.34 o
  -3  10  14      214.25      124.30     60.30 o
  -2  10  14      205.83      175.02     62.07 o
  -1  10  14      223.62      146.62     64.97 o
   0  10  14      900.66      860.11     83.66 o
   1  10  14      214.53      261.34     64.45 o
   2  10  14      202.84      163.96     64.70 o
   3  10  14      214.87      231.91     76.79 o
   4  10  14      108.67      122.60     66.14 o
   5  10  14       88.54       81.13     66.12 o
   6  10  14      166.24      114.01     63.40 o
   7  10  14      117.40       31.64     73.69 o
  -6  11  14      125.85      305.09    120.15 o
  -5  11  14      177.56      238.51     93.68 o
  -4  11  14      242.34      214.37     83.46 o
  -3  11  14       56.21       31.00     72.62 o
  -2  11  14       94.39      193.93     63.55 o
  -1  11  14      449.10      470.82    116.66 o
   0  11  14       73.10        0.54     53.18 o
   1  11  14      450.24      346.98    175.17 o
   2  11  14       98.69      120.24     86.81 o
   3  11  14       55.30       40.72     67.43 o
   4  11  14      243.06      158.74     86.47 o
   5  11  14      176.50       95.04    109.49 o
   6  11  14      127.36      223.32     85.20 o
  -5  12  14        4.16      -29.05     73.70 o
  -4  12  14      197.66      325.01    101.65 o
  -3  12  14       74.93      119.20     94.27 o
  -2  12  14      191.06      203.41     95.37 o
  -1  12  14      169.73       17.21     75.69 o
   0  12  14       34.31       17.77     67.67 o
   1  12  14      161.51       90.02     71.39 o
   2  12  14      187.51      132.03     94.22 o
   3  12  14       76.80       63.68     80.78 o
   4  12  14      195.45      229.08    125.35 o
   5  12  14        4.55       -2.09    105.85 o
  -4  13  14       31.30      110.98     88.11 o
  -3  13  14      227.66      314.31     91.95 o
  -2  13  14       82.80      179.50    116.18 o
  -1  13  14       40.02      153.91     99.34 o
   0  13  14      149.13       10.67     76.49 o
   1  13  14       42.18        8.27     88.63 o
   2  13  14       80.15       95.54     85.91 o
   3  13  14      229.66      297.03    111.42 o
   4  13  14       31.08      279.53     97.23 o
  -2  14  14       22.55       29.75     80.86 o
  -1  14  14       90.28      150.72     95.16 o
   0  14  14        0.84       70.81     98.97 o
   1  14  14       91.36      138.33    110.99 o
   2  14  14       21.99      105.37     98.01 o
   1   0  15    21839.20    21400.77    210.58 o
   2   0  15      298.65      271.68     18.06 o
   3   0  15      130.95       88.29     39.52 o
   4   0  15     2344.80     2054.69     81.70 o
   5   0  15      566.70      573.97     28.29 o
   6   0  15      324.79      409.92     56.64 o
   7   0  15        7.90       -5.38     29.00 o
   8   0  15      486.69      409.36     34.05 o
   9   0  15        5.05       70.44     74.63 o
 -10   1  15       20.67        7.44    151.03 o
  -9   1  15      160.15      362.69    102.42 o
  -8   1  15      231.10      303.74     36.74 o
  -7   1  15      222.13      232.40     29.21 o
  -6   1  15      426.60      485.23     27.77 o
  -5   1  15      194.07      229.52     14.68 o
  -4   1  15      439.64      421.87     22.04 o
  -3   1  15     1061.83     1017.96     55.37 o
  -2   1  15      556.85      521.43     19.77 o
  -1   1  15     6762.22     6389.49     67.14 o
   0   1  15      827.62      838.35     32.51 o
   1   1  15     6744.35     6377.10     93.72 o
   2   1  15      589.33      515.62     13.17 o
   3   1  15     1040.66     1013.08     57.85 o
   4   1  15      439.28      439.87     28.43 o
   5   1  15      199.19      211.82     12.63 o
   6   1  15      422.39      428.64     34.15 o
   7   1  15      222.91      177.47     26.68 o
   8   1  15      228.85      222.62     45.14 o
   9   1  15      156.09      211.94     78.52 o
  10   1  15       20.70      270.08    156.15 o
 -10   2  15      109.61       16.72    110.35 o
  -9   2  15        0.37       66.19    114.12 o
  -8   2  15       10.20       11.38     36.44 o
  -7   2  15     1493.08     1326.46     41.60 o
  -6   2  15      686.59      738.52     40.11 o
  -5   2  15      622.86      654.14     25.04 o
  -4   2  15     2460.90     2533.08     43.47 o
  -3   2  15      574.12      610.39     27.29 o
  -2   2  15     3910.74     3877.25     59.29 o
  -1   2  15      369.73      347.63     26.52 o
   0   2  15     1189.99     1113.67     31.98 o
   1   2  15      347.86      330.04     24.73 o
   2   2  15     3914.67     3852.73     50.67 o
   3   2  15      579.48      615.70     29.89 o
   4   2  15     2438.75     2512.39     39.14 o
   5   2  15      611.54      650.31     24.32 o
   6   2  15      700.92      716.38     28.27 o
   7   2  15     1486.26     1426.66     58.17 o
   8   2  15        9.51       92.65     36.45 o
   9   2  15        0.30      139.19     69.07 o
  10   2  15      111.09      196.31    113.30 o
 -10   3  15       54.89      255.19    177.27 o
  -9   3  15        2.99      241.66     81.04 o
  -8   3  15      337.72      303.60     35.06 o
  -7   3  15      227.98      197.82     30.32 o
  -6   3  15     1140.96     1040.38     33.78 o
  -5   3  15      639.00      644.51     77.53 o
  -4   3  15      653.28      559.57     38.69 o
  -3   3  15     2916.72     2925.49     55.62 o
  -2   3  15     2575.48     2394.89     69.42 o
  -1   3  15     1775.01     2020.97     44.73 o
   0   3  15       53.09       73.43     23.62 o
   1   3  15     1771.35     1947.72     44.39 o
   2   3  15     2566.18     2465.84     69.23 o
   3   3  15     2946.63     3082.37     55.85 o
   4   3  15      667.63      655.61     39.79 o
   5   3  15      640.46      650.94     27.56 o
   6   3  15     1128.59     1091.95     41.31 o
   7   3  15      228.14      235.05     30.95 o
   8   3  15      329.67      285.14     38.18 o
   9   3  15        2.89       -4.04    106.87 o
  10   3  15       55.62      276.99    112.03 o
 -10   4  15       73.78      146.16    261.13 o
  -9   4  15      100.70      122.45     85.35 o
  -8   4  15      365.35      287.93     37.64 o
  -7   4  15      204.00      134.99     33.46 o
  -6   4  15        2.62      -12.46     23.51 o
  -5   4  15      465.14      547.97     41.58 o
  -4   4  15     1557.50     1754.59     66.37 o
  -3   4  15     2532.70     2532.29     71.71 o
  -2   4  15     2681.53     2552.70     63.27 o
  -1   4  15      122.44       81.43     30.19 o
   0   4  15      916.62      760.70     41.22 o
   1   4  15      125.82      162.17     32.06 o
   2   4  15     2643.68     2473.83     68.43 o
   3   4  15     2543.55     2595.20     76.44 o
   4   4  15     1573.68     1767.07     55.03 o
   5   4  15      461.67      457.56     34.83 o
   6   4  15        2.60        2.57     22.99 o
   7   4  15      200.65      189.74     31.64 o
   8   4  15      356.59      332.15     48.63 o
   9   4  15      101.93       58.92     87.62 o
  10   4  15       74.97      272.74    145.00 o
  -9   5  15       45.23      204.14    191.19 o
  -8   5  15       69.40       18.91     46.74 o
  -7   5  15       47.07       23.27     47.57 o
  -6   5  15       84.29       98.46     35.48 o
  -5   5  15      397.57      403.55     46.40 o
  -4   5  15     1441.27     1428.04     80.39 o
  -3   5  15      406.60      476.48     48.01 o
  -2   5  15     2080.40     2228.04     78.77 o
  -1   5  15      543.43      550.99     43.69 o
   0   5  15     9878.97    10141.61    182.91 o
   1   5  15      542.07      471.09     48.58 o
   2   5  15     2035.86     2061.99     61.57 o
   3   5  15      420.74      459.48     43.59 o
   4   5  15     1438.12     1355.47     62.34 o
   5   5  15      392.41      437.65     46.41 o
   6   5  15       84.17       95.68     47.46 o
   7   5  15       45.00       33.41     35.94 o
   8   5  15       66.81       84.29     38.16 o
   9   5  15       45.09       46.11     76.85 o
  -9   6  15        6.73      193.33     76.13 o
  -8   6  15      223.83      209.91     52.81 o
  -7   6  15       55.12       -0.73     40.34 o
  -6   6  15       50.67        3.12     37.86 o
  -5   6  15      383.06      283.27     55.03 o
  -4   6  15      996.36      983.05     69.26 o
  -3   6  15     1468.10     1547.35     66.78 o
  -2   6  15      661.06      709.07     45.64 o
  -1   6  15     1027.05     1041.39    124.47 o
   0   6  15       36.97       73.74     43.54 o
   1   6  15     1024.81      946.64     63.44 o
   2   6  15      687.93      702.13     50.04 o
   3   6  15     1466.64     1563.86     68.32 o
   4   6  15      996.08     1004.72     66.02 o
   5   6  15      371.83      315.99     50.65 o
   6   6  15       49.55       32.91     33.00 o
   7   6  15       54.33       89.40     76.43 o
   8   6  15      222.82      258.56     56.15 o
   9   6  15        6.53       93.36     62.42 o
  -9   7  15        9.02      106.99    138.55 o
  -8   7  15        7.25       39.76     62.24 o
  -7   7  15      155.87       55.22     52.32 o
  -6   7  15      222.83      234.88     75.20 o
  -5   7  15      950.99      867.75     73.15 o
  -4   7  15      238.71      316.30     51.62 o
  -3   7  15     2387.30     2259.28     76.75 o
  -2   7  15      715.80      767.88    106.50 o
  -1   7  15      576.51      628.73     65.02 o
   0   7  15      254.50      235.55     46.82 o
   1   7  15      567.50      592.62     54.31 o
   2   7  15      725.16      650.59     60.45 o
   3   7  15     2407.17     2405.30     81.65 o
   4   7  15      236.63      182.79     48.67 o
   5   7  15      964.07     1061.37    101.39 o
   6   7  15      223.57      168.12     50.76 o
   7   7  15      154.39      182.61     62.61 o
   8   7  15        7.88       21.60     47.47 o
   9   7  15        9.22       97.77     60.67 o
  -8   8  15      100.20       79.68     75.28 o
  -7   8  15       98.09       47.18     66.46 o
  -6   8  15       68.49       73.35     94.10 o
  -5   8  15      366.91      356.43     65.66 o
  -4   8  15       68.88      112.31     53.76 o
  -3   8  15      299.60      218.60     53.40 o
  -2   8  15      212.94      256.62     58.05 o
  -1   8  15      556.34      627.57     65.05 o
   0   8  15      886.16      951.88     72.22 o
   1   8  15      554.11      590.89     62.29 o
   2   8  15      204.46      138.11     50.78 o
   3   8  15      297.21      211.27     59.77 o
   4   8  15       67.47       44.65     51.04 o
   5   8  15      365.62      350.75     71.33 o
   6   8  15       67.39       -8.56     55.73 o
   7   8  15       97.68      122.11     61.59 o
   8   8  15       98.86      283.19    112.01 o
  -8   9  15       95.75      123.54     71.34 o
  -7   9  15      186.75       28.28     62.86 o
  -6   9  15       74.44       86.56    102.71 o
  -5   9  15      381.05      336.51     73.13 o
  -4   9  15      622.74      671.95     90.66 o
  -3   9  15       31.05       42.36     52.33 o
  -2   9  15      590.65      592.86     75.50 o
  -1   9  15     1185.90     1088.78     94.92 o
   0   9  15       18.94       47.18     54.31 o
   1   9  15     1174.08     1234.76     85.95 o
   2   9  15      596.61      493.09     76.02 o
   3   9  15       31.35       58.83     52.41 o
   4   9  15      619.18      528.63     78.82 o
   5   9  15      378.75      194.56     65.55 o
   6   9  15       78.69       13.07     59.17 o
   7   9  15      182.77       98.04     55.75 o
   8   9  15       95.87      150.28     75.06 o
  -7  10  15        1.46      -80.68     80.68 o
  -6  10  15       40.31      125.80    103.30 o
  -5  10  15       41.75       44.96     62.33 o
  -4  10  15       10.35      121.17     56.66 o
  -3  10  15      285.20      309.23     74.25 o
  -2  10  15      220.16      230.67     65.13 o
  -1  10  15       56.12      -10.76     53.04 o
   0  10  15       64.48        6.18     50.60 o
   1  10  15       59.23       58.65     58.42 o
   2  10  15      216.90      243.17     68.26 o
   3  10  15      290.39      120.48     86.41 o
   4  10  15        8.66       41.99     62.03 o
   5  10  15       42.27        7.76     55.82 o
   6  10  15       41.94       88.60     59.21 o
   7  10  15        1.75       71.33     57.46 o
  -6  11  15       23.13       84.50     81.78 o
  -5  11  15       74.99      217.76     82.06 o
  -4  11  15       81.66      193.20     79.14 o
  -3  11  15      139.73      119.98     67.42 o
  -2  11  15      310.53      337.48     90.51 o
  -1  11  15      646.36      446.14    117.19 o
   0  11  15        1.03      -22.59     63.04 o
   1  11  15      638.24      359.82    165.16 o
   2  11  15      309.44      205.60     84.69 o
   3  11  15      139.73      177.33     94.61 o
   4  11  15       79.64       42.70     75.42 o
   5  11  15       74.45       32.53     74.89 o
   6  11  15       23.42       20.61     74.54 o
  -5  12  15      112.78      375.19    119.10 o
  -4  12  15       25.83       72.46     74.93 o
  -3  12  15       46.74      192.66     72.93 o
  -2  12  15       30.21      115.75     69.51 o
  -1  12  15      110.00       57.05     83.73 o
   0  12  15        6.19       64.20     77.61 o
   1  12  15      109.73      109.55     86.78 o
   2  12  15       28.98      120.60     82.23 o
   3  12  15       49.01      123.82     80.38 o
   4  12  15       27.56      118.31     82.75 o
   5  12  15      113.01      147.27     94.51 o
  -4  13  15      101.02      159.40     94.97 o
  -3  13  15       24.01       97.80     85.21 o
  -2  13  15       40.62      218.36     85.27 o
  -1  13  15      133.84      114.44    124.77 o
   0  13  15        3.45       -8.93     86.69 o
   1  13  15      137.81      132.92     96.83 o
   2  13  15       40.85      131.03     88.20 o
   3  13  15       22.83      148.36    156.84 o
   4  13  15      101.65      484.24    118.47 o
  -2  14  15       11.03       45.46     99.65 o
  -1  14  15      204.54      235.31     97.22 o
   0  14  15       16.19      143.66    130.90 o
   1  14  15      201.66      -24.77    100.66 o
   2  14  15       10.95        5.12     92.29 o
   0   0  16     3038.54     3233.17    101.42 o
   1   0  16       13.97      -24.08     24.08 o
   2   0  16      100.62      120.01     11.55 o
   3   0  16      653.38      676.40     53.53 o
   4   0  16     2581.54     2717.50     91.89 o
   5   0  16       66.46       73.91     22.90 o
   6   0  16      597.36      608.18     28.56 o
   7   0  16      330.88      426.36     36.89 o
   8   0  16      910.11      822.68     71.19 o
   9   0  16       11.69      124.05     80.45 o
  -9   1  16       18.96      149.62    100.74 o
  -8   1  16       70.04       79.50     34.85 o
  -7   1  16       90.96      119.95     40.66 o
  -6   1  16     3625.58     3475.19     58.65 o
  -5   1  16     1251.20     1234.23     21.79 o
  -4   1  16      423.30      464.98     52.89 o
  -3   1  16     2102.47     2092.39     38.87 o
  -2   1  16     1797.46     1837.51     66.96 o
  -1   1  16      589.34      538.50     33.61 o
   0   1  16     5084.32     5288.53     68.05 o
   1   1  16      578.33      551.18     35.78 o
   2   1  16     1843.48     1891.43     23.41 o
   3   1  16     2120.45     2147.51     27.26 o
   4   1  16      430.88      342.72     48.34 o
   5   1  16     1270.30     1268.17     43.93 o
   6   1  16     3615.98     3604.53     82.29 o
   7   1  16       90.20      128.77     28.14 o
   8   1  16       70.37       71.65     28.83 o
   9   1  16       19.76      132.47     82.02 o
 -10   2  16       31.31      230.61    177.32 o
  -9   2  16       84.26       82.08    110.48 o
  -8   2  16      227.78      182.17     32.30 o
  -7   2  16      111.32      107.41     25.49 o
  -6   2  16      460.82      509.01     25.05 o
  -5   2  16     1572.50     1549.39     28.36 o
  -4   2  16      962.87      941.28     26.01 o
  -3   2  16     2070.57     2021.43     59.34 o
  -2   2  16      358.79      413.74     26.56 o
  -1   2  16     2524.13     2633.31     55.95 o
   0   2  16       22.61       37.68     18.73 o
   1   2  16     2530.83     2649.86     41.66 o
   2   2  16      363.09      422.15     20.70 o
   3   2  16     2082.00     1987.07     38.35 o
   4   2  16      963.57      996.62     28.49 o
   5   2  16     1580.61     1556.14     35.15 o
   6   2  16      463.11      517.46     30.29 o
   7   2  16      113.49       88.08     27.42 o
   8   2  16      232.55      173.63     35.14 o
   9   2  16       86.20      366.05     92.16 o
  10   2  16       32.18      218.25    151.10 o
 -10   3  16        2.82      -49.77    157.26 o
  -9   3  16       53.02      237.13     91.39 o
  -8   3  16       26.90       45.11     30.14 o
  -7   3  16      134.20      102.57     25.78 o
  -6   3  16       51.25       47.95     28.55 o
  -5   3  16      128.34       97.29     34.13 o
  -4   3  16       85.73       47.83     22.20 o
  -3   3  16      639.61      731.21     47.92 o
  -2   3  16      466.94      475.11     43.43 o
  -1   3  16     7421.10     7439.15    106.43 o
   0   3  16      136.83      173.31     25.77 o
   1   3  16     7565.13     7682.03     99.08 o
   2   3  16      467.73      495.88     46.21 o
   3   3  16      613.57      742.73     54.20 o
   4   3  16       85.94       23.39     16.93 o
   5   3  16      118.45      119.85     20.68 o
   6   3  16       50.99       48.21     25.27 o
   7   3  16      134.44      142.88     24.42 o
   8   3  16       27.75       35.44     25.02 o
   9   3  16       53.16      163.54     88.99 o
  10   3  16        2.73      129.20     88.14 o
 -10   4  16       24.80      224.04    121.65 o
  -9   4  16       47.04       10.33     77.34 o
  -8   4  16       11.66       60.72     33.69 o
  -7   4  16      495.88      500.38     39.54 o
  -6   4  16       36.98       98.03     33.11 o
  -5   4  16     1697.27     1687.60     52.22 o
  -4   4  16     1012.74      934.60     54.95 o
  -3   4  16     1095.46     1069.30     48.73 o
  -2   4  16     2948.28     3155.66     62.33 o
  -1   4  16     1391.15     1404.59     46.15 o
   0   4  16     5322.94     5575.04     84.93 o
   1   4  16     1418.71     1385.34     77.63 o
   2   4  16     2932.62     3203.93     91.61 o
   3   4  16     1124.13     1106.76     85.39 o
   4   4  16     1009.95      884.13     58.05 o
   5   4  16     1728.70     1784.00     47.52 o
   6   4  16       36.62       65.92     33.17 o
   7   4  16      483.37      470.81     36.82 o
   8   4  16       11.96      101.97     46.12 o
   9   4  16       45.65        8.69     46.24 o
  10   4  16       24.96       55.87    133.08 o
  -9   5  16        8.91      -64.54     64.54 o
  -8   5  16       88.03       66.17     76.25 o
  -7   5  16      265.67      248.44     46.11 o
  -6   5  16      402.38      438.88     43.26 o
  -5   5  16     1234.83     1239.42     79.91 o
  -4   5  16     1068.56     1079.72     62.09 o
  -3   5  16      791.54      774.66     56.57 o
  -2   5  16     1474.43     1360.74     56.11 o
  -1   5  16      364.05      306.24     34.53 o
   0   5  16      325.64      359.57     42.15 o
   1   5  16      348.33      352.73     37.49 o
   2   5  16     1462.92     1353.05     53.74 o
   3   5  16      796.02      799.51     45.16 o
   4   5  16     1065.69     1047.66     51.81 o
   5   5  16     1206.52     1229.59     60.99 o
   6   5  16      403.06      398.08     48.69 o
   7   5  16      265.77      263.12     50.35 o
   8   5  16       86.84      140.03     47.58 o
   9   5  16        9.19       91.62     49.61 o
  -9   6  16       33.66       82.11     77.99 o
  -8   6  16        0.53       24.35     43.01 o
  -7   6  16       21.51      -37.63     37.63 o
  -6   6  16       27.30       46.57     35.72 o
  -5   6  16      341.51      366.41     49.48 o
  -4   6  16      664.17      751.75     62.72 o
  -3   6  16      337.17      287.03     43.40 o
  -2   6  16      108.21      137.95     38.86 o
  -1   6  16      812.72      825.56     54.64 o
   0   6  16     2519.00     2452.88     95.71 o
   1   6  16      821.84      788.15     56.56 o
   2   6  16      105.88      103.85     38.49 o
   3   6  16      335.78      415.50     46.03 o
   4   6  16      681.25      730.34     84.42 o
   5   6  16      347.92      364.65     41.87 o
   6   6  16       29.18       -3.73     35.06 o
   7   6  16       21.79       19.38     42.60 o
   8   6  16        0.71       92.20     39.86 o
   9   6  16       34.48      129.47     53.82 o
  -9   7  16       37.31      157.17     87.74 o
  -8   7  16        5.21       95.08     52.70 o
  -7   7  16       67.36       88.11     60.06 o
  -6   7  16      302.27      144.25     55.34 o
  -5   7  16       26.34       21.77     45.32 o
  -4   7  16      491.78      502.13     61.63 o
  -3   7  16      244.80      295.67     48.97 o
  -2   7  16      951.99      928.47     56.74 o
  -1   7  16      132.17      116.83     43.51 o
   0   7  16       41.84       80.60     49.69 o
   1   7  16      131.64      144.22     51.84 o
   2   7  16      945.50      966.57     67.59 o
   3   7  16      241.67      250.98     73.09 o
   4   7  16      494.69      561.96     57.79 o
   5   7  16       24.59       -3.00     52.44 o
   6   7  16      310.95      283.23     47.07 o
   7   7  16       66.66       64.95     60.49 o
   8   7  16        5.68      239.36     92.25 o
   9   7  16       37.01       96.05     68.19 o
  -8   8  16       45.34      104.08     69.67 o
  -7   8  16       31.82        5.02     50.19 o
  -6   8  16       36.21        5.30     68.32 o
  -5   8  16      130.78       95.58     54.82 o
  -4   8  16      234.93      264.71     65.01 o
  -3   8  16      643.22      719.04     67.04 o
  -2   8  16      100.85       80.13     52.73 o
  -1   8  16      161.45      156.87     51.79 o
   0   8  16      189.59      124.53     49.45 o
   1   8  16      157.62      114.98     50.88 o
   2   8  16       98.96       67.06     48.99 o
   3   8  16      635.41      667.93     88.60 o
   4   8  16      231.26      310.98     62.28 o
   5   8  16      134.35       87.77     50.90 o
   6   8  16       35.19       74.45     47.01 o
   7   8  16       33.81       40.37     54.02 o
   8   8  16       45.21      186.59     74.86 o
  -8   9  16       21.04      120.63     78.72 o
  -7   9  16       41.01      159.37     77.95 o
  -6   9  16       87.43       96.78     84.01 o
  -5   9  16      179.05      209.94     72.21 o
  -4   9  16       85.56      159.56     54.42 o
  -3   9  16       85.57       96.65     69.95 o
  -2   9  16      353.29      380.56     63.41 o
  -1   9  16      808.11      814.41     80.28 o
   0   9  16      739.99      838.74     99.21 o
   1   9  16      804.81      852.63     75.74 o
   2   9  16      358.98      342.18     63.49 o
   3   9  16       88.96       71.11     71.32 o
   4   9  16       82.31       34.03     56.12 o
   5   9  16      172.32      131.73     61.19 o
   6   9  16       88.00       99.62     57.18 o
   7   9  16       41.63        4.72     59.94 o
   8   9  16       21.60      115.06     83.58 o
  -7  10  16      210.27      440.80    124.32 o
  -6  10  16        8.21      243.10     88.52 o
  -5  10  16       40.81       45.88     64.71 o
  -4  10  16      208.03      203.94     62.68 o
  -3  10  16      330.91      242.18     61.56 o
  -2  10  16      151.61      134.62     68.59 o
  -1  10  16       78.05       56.13     58.24 o
   0  10  16        4.52       16.74     53.60 o
   1  10  16       78.92      115.69     59.00 o
   2  10  16      152.19      127.38     69.67 o
   3  10  16      343.80      183.96    104.45 o
   4  10  16      206.93      150.59     72.11 o
   5  10  16       40.67       52.00     60.30 o
   6  10  16        7.88       65.72     65.53 o
   7  10  16      214.71      271.02     96.62 o
  -6  11  16       43.14      224.87     92.34 o
  -5  11  16      186.87      198.66     81.96 o
  -4  11  16      115.43      269.05     78.50 o
  -3  11  16       62.24      150.08     66.62 o
  -2  11  16      115.86      158.65     62.42 o
  -1  11  16      207.18       96.85     82.15 o
   0  11  16      210.01      142.24     70.58 o
   1  11  16      201.92      103.43     79.87 o
   2  11  16      117.81      109.45     70.90 o
   3  11  16       60.66      188.72     81.68 o
   4  11  16      113.84      149.90     84.55 o
   5  11  16      180.83      165.95     77.68 o
   6  11  16       43.38       66.90     75.48 o
  -5  12  16       50.33      110.22     96.11 o
  -4  12  16       26.19      207.66    130.89 o
  -3  12  16       18.23       43.74     71.78 o
  -2  12  16       72.19      166.26     71.86 o
  -1  12  16       29.94       51.10     78.61 o
   0  12  16       90.25      -63.69     74.83 o
   1  12  16       31.02      113.50     73.39 o
   2  12  16       70.48      161.81    167.68 o
   3  12  16       17.84      249.35     77.84 o
   4  12  16       26.24      118.51    156.17 o
   5  12  16       50.54       30.58     88.03 o
  -4  13  16       10.87      117.15     79.33 o
  -3  13  16       52.48       77.05     84.91 o
  -2  13  16       28.65      160.87     85.64 o
  -1  13  16      122.44       19.48     95.48 o
   0  13  16        1.66       76.23    100.19 o
   1  13  16      120.65       70.60     78.29 o
   2  13  16       30.62      218.55    101.64 o
   3  13  16       52.44      125.78    102.64 o
   4  13  16       11.41       86.28     98.22 o
  -2  14  16       59.25      257.94    101.86 o
  -1  14  16       25.51      134.05     78.29 o
   0  14  16        9.59       -9.16     88.33 o
   1  14  16       25.46      -24.09     88.98 o
   2  14  16       60.26      408.90    151.84 o
   1   0  17     1144.72      941.64     39.43 o
   2   0  17       36.39       15.15      7.28 o
   3   0  17       91.63       61.83     40.30 o
   4   0  17      324.43      315.14     54.61 o
   5   0  17     1167.47     1263.65    100.98 o
   6   0  17        0.42        2.94     29.41 o
   7   0  17      861.83      888.30     55.57 o
   8   0  17        0.54        7.30     16.72 o
   9   0  17       53.33      324.87     92.66 o
  -9   1  17      116.40      122.88    105.93 o
  -8   1  17      179.46      133.34     31.15 o
  -7   1  17       49.35       27.99     16.11 o
  -6   1  17     1017.92      975.60     46.34 o
  -5   1  17      380.14      447.50     64.55 o
  -4   1  17      438.03      516.91     59.04 o
  -3   1  17     3916.72     4131.78     58.21 o
  -2   1  17     1759.10     1770.45     38.37 o
  -1   1  17     1329.12     1474.17     28.56 o
   0   1  17     5329.40     5293.35     63.81 o
   1   1  17     1361.91     1505.55     33.16 o
   2   1  17     1775.89     1741.73     52.66 o
   3   1  17     3913.93     3974.58     79.25 o
   4   1  17      439.30      636.14     71.63 o
   5   1  17      357.44      370.16     26.88 o
   6   1  17     1008.56     1029.06     31.05 o
   7   1  17       48.32       47.59     22.48 o
   8   1  17      181.56      136.47     32.10 o
   9   1  17      116.68      185.10     84.56 o
 -10   2  17       56.49      191.94    219.00 o
  -9   2  17        5.18      181.08    110.31 o
  -8   2  17      174.23      221.68     28.49 o
  -7   2  17       58.49       92.09     20.40 o
  -6   2  17      464.47      505.50     23.66 o
  -5   2  17       91.00       66.48     10.05 o
  -4   2  17     1399.95     1405.43     57.00 o
  -3   2  17      944.64     1008.06     96.51 o
  -2   2  17     1619.32     1610.16     39.37 o
  -1   2  17     2988.79     3105.10     55.36 o
   0   2  17        4.74       15.39     17.59 o
   1   2  17     2963.57     3086.88     47.37 o
   2   2  17     1584.72     1583.84     39.72 o
   3   2  17      904.57      902.25     21.48 o
   4   2  17     1407.69     1479.42     31.10 o
   5   2  17       95.73       86.33     17.85 o
   6   2  17      475.00      516.32     23.02 o
   7   2  17       59.25       63.60     19.13 o
   8   2  17      177.71      130.72     36.68 o
   9   2  17        5.72      260.10    137.69 o
  10   2  17       55.05      184.78     96.26 o
 -10   3  17        0.00      258.91    175.16 o
  -9   3  17        1.87       52.53     78.38 o
  -8   3  17      173.67      129.15     36.98 o
  -7   3  17       16.31       35.00     19.26 o
  -6   3  17      602.25      668.29     45.23 o
  -5   3  17      684.51      697.80     29.10 o
  -4   3  17     1421.88     1509.62     44.49 o
  -3   3  17     1159.01     1258.87     39.03 o
  -2   3  17     6885.51     7172.37    102.64 o
  -1   3  17      279.68      371.37     41.51 o
   0   3  17      715.61      705.97     46.60 o
   1   3  17      269.56      340.49     26.69 o
   2   3  17     6880.87     7063.59     81.18 o
   3   3  17     1169.05     1232.78     33.77 o
   4   3  17     1403.76     1423.95     35.54 o
   5   3  17      672.46      730.72     45.87 o
   6   3  17      607.83      698.26     30.70 o
   7   3  17       14.99       23.92     31.92 o
   8   3  17      176.94      146.32     42.62 o
   9   3  17        1.70       13.76     76.93 o
  10   3  17        0.00      115.64     95.96 o
 -10   4  17       33.59      359.43    132.81 o
  -9   4  17       55.34      150.01     87.19 o
  -8   4  17        4.79       11.01     31.98 o
  -7   4  17      199.26      174.40     31.54 o
  -6   4  17      825.24      781.60     53.03 o
  -5   4  17      764.06      730.47     38.87 o
  -4   4  17     1248.69     1306.21     74.57 o
  -3   4  17      660.33      743.68     42.29 o
  -2   4  17     1898.18     2046.65     56.23 o
  -1   4  17     1495.34     1570.63     53.84 o
   0   4  17       59.73      104.35     26.44 o
   1   4  17     1525.78     1484.99     45.97 o
   2   4  17     1925.98     1988.80    104.48 o
   3   4  17      670.91      711.14     34.66 o
   4   4  17     1233.44     1093.77     53.31 o
   5   4  17      762.13      769.51     37.64 o
   6   4  17      823.90      871.52     46.27 o
   7   4  17      193.92      199.00     38.19 o
   8   4  17        4.35        5.75     30.13 o
   9   4  17       57.07      -26.21    129.81 o
  10   4  17       32.77      178.51    128.47 o
  -9   5  17       10.87       42.92     70.05 o
  -8   5  17       32.64      134.23     54.27 o
  -7   5  17      113.14      118.32     42.39 o
  -6   5  17       76.16       70.90     38.81 o
  -5   5  17     1639.94     1649.09     67.65 o
  -4   5  17      500.07      527.29     57.48 o
  -3   5  17      873.09      895.19     55.59 o
  -2   5  17     4019.11     4023.82     84.49 o
  -1   5  17      372.40      592.08     44.52 o
   0   5  17      103.62      113.71     41.37 o
   1   5  17      390.98      432.97     40.38 o
   2   5  17     3999.44     4134.48    101.66 o
   3   5  17      873.77      848.46     50.83 o
   4   5  17      508.60      485.41     40.55 o
   5   5  17     1650.78     1740.99     59.47 o
   6   5  17       72.49       63.98     43.93 o
   7   5  17      111.85      178.10     41.24 o
   8   5  17       32.45       93.72     39.19 o
   9   5  17       10.56      126.68     62.86 o
  -9   6  17       20.18       64.65     74.70 o
  -8   6  17       90.07      141.99     39.65 o
  -7   6  17      494.06      133.87     87.88 o
  -6   6  17      214.40       59.78     42.13 o
  -5   6  17      280.98      248.19     72.73 o
  -4   6  17       65.39       66.99     42.00 o
  -3   6  17      215.51      221.34     43.58 o
  -2   6  17       38.89       79.32     36.75 o
  -1   6  17      205.42      198.17     44.27 o
   0   6  17     1117.18     1006.64     59.65 o
   1   6  17      188.33      282.17     45.13 o
   2   6  17       37.70       41.35     39.89 o
   3   6  17      212.44      236.50     47.13 o
   4   6  17       67.36       49.93     41.22 o
   5   6  17      284.04      234.26     42.53 o
   6   6  17      219.69      176.78     38.55 o
   7   6  17      493.28      266.12    147.68 o
   8   6  17       90.77      118.12     41.60 o
   9   6  17       20.30      114.05     64.15 o
  -9   7  17       60.64      185.62     82.38 o
  -8   7  17        7.34       90.43     50.18 o
  -7   7  17       70.79       37.64     42.27 o
  -6   7  17       45.11       54.28     44.10 o
  -5   7  17      144.04      110.91     57.15 o
  -4   7  17      787.39      798.10     56.75 o
  -3   7  17      660.22      652.47     65.96 o
  -2   7  17     1014.04      996.22     64.12 o
  -1   7  17      984.78      972.35     60.29 o
   0   7  17      192.60      195.82     49.71 o
   1   7  17      956.25     1042.01     61.98 o
   2   7  17     1036.81      999.18     68.07 o
   3   7  17      647.43      591.09     61.45 o
   4   7  17      772.97      725.57     70.89 o
   5   7  17      140.63       94.43     52.17 o
   6   7  17       43.81       85.37     40.03 o
   7   7  17       69.27       34.22     49.46 o
   8   7  17        6.95      119.49     52.94 o
   9   7  17       59.36      116.15     60.01 o
  -8   8  17        3.29       46.78     74.73 o
  -7   8  17       21.36      -16.30     59.84 o
  -6   8  17      175.01      224.57     80.29 o
  -5   8  17       70.07       52.76     58.64 o
  -4   8  17       11.20       84.56     44.45 o
  -3   8  17     2071.70     2002.55     83.65 o
  -2   8  17      125.37      102.36     51.84 o
  -1   8  17      904.67      984.11     84.90 o
   0   8  17      404.17      287.02     66.26 o
   1   8  17      896.99      778.86     74.38 o
   2   8  17      121.96       58.91     51.31 o
   3   8  17     2068.97     1954.46     87.42 o
   4   8  17       12.98       38.78     50.16 o
   5   8  17       73.51      138.39     51.46 o
   6   8  17      178.34       64.55     48.57 o
   7   8  17       23.45       88.18     72.15 o
   8   8  17        3.02       64.57     63.73 o
  -8   9  17      104.39      247.41    110.55 o
  -7   9  17       68.31       24.62     76.21 o
  -6   9  17       81.36       61.25     78.90 o
  -5   9  17       65.77      226.44    121.44 o
  -4   9  17      330.32      325.03     68.08 o
  -3   9  17      153.56      125.62     56.96 o
  -2   9  17      221.59      183.11     61.64 o
  -1   9  17      698.93      562.99     83.06 o
   0   9  17      313.18      315.96     74.16 o
   1   9  17      705.97      816.44     84.62 o
   2   9  17      221.36      195.34     62.88 o
   3   9  17      149.30       66.50     57.25 o
   4   9  17      337.47      353.24     74.14 o
   5   9  17       67.68       38.53     67.84 o
   6   9  17       81.15        3.34     51.42 o
   7   9  17       67.14       89.26     57.73 o
   8   9  17      102.86      274.87    150.62 o
  -7  10  17       79.68      100.54     96.90 o
  -6  10  17       16.35       95.81     78.49 o
  -5  10  17      204.74      260.41     68.89 o
  -4  10  17       22.87       50.81     62.66 o
  -3  10  17      167.45       55.22     64.73 o
  -2  10  17      203.07      154.74     68.03 o
  -1  10  17       20.59       45.99     65.12 o
   0  10  17     1166.73      967.34    101.06 o
   1  10  17       20.14       29.85     55.46 o
   2  10  17      203.35      144.85     65.15 o
   3  10  17      167.02      137.80     95.32 o
   4  10  17       20.79       27.69     61.54 o
   5  10  17      209.83      133.04     69.26 o
   6  10  17       14.96        6.74     67.17 o
   7  10  17       78.37       90.18     73.16 o
  -6  11  17       85.05      213.26     88.79 o
  -5  11  17        1.22       26.62     61.49 o
  -4  11  17       33.87      142.36     70.01 o
  -3  11  17       82.86       85.96     62.67 o
  -2  11  17       16.13      127.89     82.28 o
  -1  11  17      101.09       37.86     66.16 o
   0  11  17        5.67       29.63     75.39 o
   1  11  17       99.09       35.51     61.84 o
   2  11  17       14.58       60.51     70.74 o
   3  11  17       78.13       97.71     76.05 o
   4  11  17       34.89      128.81     72.55 o
   5  11  17        1.52       46.43     67.22 o
   6  11  17       84.61      175.83     74.59 o
  -5  12  17        5.42      140.07     77.75 o
  -4  12  17       43.73      -44.64     67.27 o
  -3  12  17       43.22      -48.24     58.56 o
  -2  12  17       10.34       66.26    117.68 o
  -1  12  17       24.58      110.16     74.84 o
   0  12  17       60.29        3.61     67.99 o
   1  12  17       24.87       46.25     72.65 o
   2  12  17        9.83       32.75     76.70 o
   3  12  17       41.33      112.67     96.32 o
   4  12  17       44.06       85.77     97.28 o
   5  12  17        6.43      188.36    141.97 o
  -4  13  17       68.00      280.63     93.75 o
  -3  13  17      241.10      358.91    108.44 o
  -2  13  17       25.51      157.36     94.49 o
  -1  13  17        7.24       23.39     74.97 o
   0  13  17       46.99      -36.17     80.14 o
   1  13  17        8.23      101.02    109.97 o
   2  13  17       24.62      232.93    111.10 o
   3  13  17      241.57      484.52    102.67 o
   4  13  17       68.39       71.20    118.43 o
  -1  14  17       44.32       21.99     88.97 o
   0  14  17       34.13       10.70     79.65 o
   1  14  17       45.82      172.13     95.13 o
   0   0  18      182.50      237.49     35.11 o
   1   0  18      540.90      624.53     42.42 o
   2   0  18     2965.00     3113.03     51.74 o
   3   0  18     4839.41     5285.74    119.73 o
   4   0  18      933.63      983.76     69.92 o
   5   0  18     1323.36     1402.49    103.22 o
   6   0  18      535.64      528.92     91.52 o
   7   0  18        0.00       12.55     35.77 o
   8   0  18        7.70        9.73     15.44 o
   9   0  18       64.55      -29.77     74.06 o
 -10   1  18       52.99      126.39    162.29 o
  -9   1  18       22.51      181.55    102.85 o
  -8   1  18      355.57      326.77     70.01 o
  -7   1  18      569.52      490.30     20.26 o
  -6   1  18      238.75      233.09     76.94 o
  -5   1  18      787.39      816.65     74.85 o
  -4   1  18      691.50      765.61    107.32 o
  -3   1  18      880.95      747.07     44.92 o
  -2   1  18     1121.52     1143.67     30.28 o
  -1   1  18       37.90       57.15     19.00 o
   0   1  18       17.14        6.92     16.42 o
   1   1  18       39.88       15.68     16.70 o
   2   1  18     1109.32     1096.74     22.61 o
   3   1  18      852.66      787.33     66.50 o
   4   1  18      693.05      683.53     76.64 o
   5   1  18      783.92      742.42     23.37 o
   6   1  18      233.92      253.77     27.24 o
   7   1  18      560.30      531.43     40.19 o
   8   1  18      358.18      345.12     39.11 o
   9   1  18       22.12       76.72     83.02 o
 -10   2  18       55.86      174.33    125.18 o
  -9   2  18       19.83      -80.20     80.20 o
  -8   2  18      168.50      124.26     41.97 o
  -7   2  18       75.70       75.76     21.79 o
  -6   2  18       10.60       22.52     27.39 o
  -5   2  18       47.20       48.86     18.71 o
  -4   2  18     1104.33      962.08     18.17 o
  -3   2  18     4495.66     4831.70     60.79 o
  -2   2  18      669.47      652.32     31.83 o
  -1   2  18     5847.98     6018.91     90.12 o
   0   2  18     3221.58     2819.27     53.28 o
   1   2  18     5844.34     5906.46     70.96 o
   2   2  18      647.71      668.13     28.19 o
   3   2  18     4510.89     4877.02     50.04 o
   4   2  18     1092.15      915.85     23.68 o
   5   2  18       54.14       47.84     16.99 o
   6   2  18       11.71       11.27     20.24 o
   7   2  18       74.60      112.95     28.23 o
   8   2  18      171.75      144.32     39.52 o
   9   2  18       19.92       60.36    106.37 o
  10   2  18       56.02      238.02    117.90 o
 -10   3  18       31.16      316.23    184.91 o
  -9   3  18       15.64      101.05     86.53 o
  -8   3  18      184.06      140.55     30.56 o
  -7   3  18        4.84       28.53     19.67 o
  -6   3  18      116.29       95.26     32.54 o
  -5   3  18      306.59      350.77     34.42 o
  -4   3  18      455.45      546.68     43.76 o
  -3   3  18     3304.00     3150.37     68.02 o
  -2   3  18      685.34      686.82     43.93 o
  -1   3  18     3215.09     2983.69     55.36 o
   0   3  18      115.69      124.32     25.77 o
   1   3  18     3193.07     2950.05     50.88 o
   2   3  18      680.82      771.47     52.12 o
   3   3  18     3351.34     3363.57     60.66 o
   4   3  18      468.85      535.99     29.87 o
   5   3  18      302.49      345.49     29.97 o
   6   3  18      119.17      115.46     22.07 o
   7   3  18        4.44       36.08     20.80 o
   8   3  18      182.57      172.45     35.67 o
   9   3  18       16.38       65.66     83.98 o
  10   3  18       30.49      234.41    104.03 o
  -9   4  18        4.56       80.87     95.62 o
  -8   4  18       30.26       14.96     27.91 o
  -7   4  18       91.85      139.63     24.90 o
  -6   4  18      836.07      788.24     47.06 o
  -5   4  18      855.26      771.06     51.65 o
  -4   4  18       40.03        8.94     25.96 o
  -3   4  18      121.73      148.32     28.62 o
  -2   4  18      448.27      517.62     38.29 o
  -1   4  18     2435.30     2445.21     64.22 o
   0   4  18       93.26       79.08     27.02 o
   1   4  18     2442.94     2488.95     60.98 o
   2   4  18      450.03      463.82     46.92 o
   3   4  18      126.34      149.12     25.67 o
   4   4  18       35.88       52.80     22.62 o
   5   4  18      850.54      867.79     46.10 o
   6   4  18      818.25      853.62     42.85 o
   7   4  18       90.34       99.95     29.46 o
   8   4  18       29.28       77.75     33.82 o
   9   4  18        4.60       -6.53     98.42 o
  -9   5  18       81.67      218.39    299.34 o
  -8   5  18       37.07       46.19     30.62 o
  -7   5  18      298.37      194.61     43.76 o
  -6   5  18      723.30      784.68     47.53 o
  -5   5  18      705.87      779.16     56.93 o
  -4   5  18      216.31      235.91     40.75 o
  -3   5  18      391.60      436.58     40.74 o
  -2   5  18      618.31      608.49     41.93 o
  -1   5  18        6.42       16.98     42.11 o
   0   5  18      325.48      357.71     37.25 o
   1   5  18        9.21      -34.23     34.23 o
   2   5  18      613.30      703.92     73.41 o
   3   5  18      391.41      457.69     50.53 o
   4   5  18      203.89      223.42     40.96 o
   5   5  18      706.14      701.82     49.69 o
   6   5  18      734.90      770.63     56.37 o
   7   5  18      302.79      250.57     51.48 o
   8   5  18       38.15       92.94     51.30 o
   9   5  18       81.79      352.44    147.30 o
  -9   6  18        5.82       51.95    130.94 o
  -8   6  18       53.37       24.21     54.59 o
  -7   6  18      263.63       57.39     47.43 o
  -6   6  18      174.18      132.74     49.70 o
  -5   6  18      829.35      766.89     77.42 o
  -4   6  18       22.37       26.19     34.54 o
  -3   6  18      312.31      291.96     43.24 o
  -2   6  18     1311.84     1396.25     56.58 o
  -1   6  18     1897.21     1816.56     71.06 o
   0   6  18        8.50       24.73     33.94 o
   1   6  18     1896.27     1810.26     72.80 o
   2   6  18     1283.30     1323.94     59.94 o
   3   6  18      301.87      224.25     81.29 o
   4   6  18       19.57       33.04     34.56 o
   5   6  18      823.21      879.70     55.79 o
   6   6  18      169.93      145.69     38.69 o
   7   6  18      261.33      196.53     93.80 o
   8   6  18       52.70       59.85     37.03 o
   9   6  18        5.03      -55.11     91.62 o
  -9   7  18       53.19      -20.10     84.16 o
  -8   7  18      121.80      144.63     94.38 o
  -7   7  18      137.01       70.31     77.06 o
  -6   7  18       18.27       22.04     53.41 o
  -5   7  18      146.73      214.17     66.11 o
  -4   7  18      429.02      367.46     52.44 o
  -3   7  18      221.61      282.58     47.05 o
  -2   7  18      244.17      275.38     46.01 o
  -1   7  18      215.55      226.82     49.89 o
   0   7  18      884.73      911.43    148.86 o
   1   7  18      215.67      222.59     47.76 o
   2   7  18      245.12      136.30     56.47 o
   3   7  18      224.83      179.04     58.77 o
   4   7  18      437.71      497.80     56.20 o
   5   7  18      143.71      163.43     57.88 o
   6   7  18       16.03       31.84     38.41 o
   7   7  18      142.00       54.23     52.75 o
   8   7  18      122.93      140.14     61.75 o
   9   7  18       53.14       88.54    101.73 o
  -8   8  18       12.81      198.18    103.10 o
  -7   8  18       80.59       16.50     67.67 o
  -6   8  18        9.63      -24.10     56.22 o
  -5   8  18      567.99      519.91     65.66 o
  -4   8  18      155.42      164.17     49.58 o
  -3   8  18     1444.08     1363.49     72.77 o
  -2   8  18     1083.63     1000.28     68.51 o
  -1   8  18      896.18      869.97     65.47 o
   0   8  18        6.59      -11.42     41.95 o
   1   8  18      883.68      814.49     68.33 o
   2   8  18     1080.49      923.32     69.00 o
   3   8  18     1438.08     1394.94    105.80 o
   4   8  18      150.35      224.19     55.98 o
   5   8  18      569.57      525.40     71.85 o
   6   8  18        9.60       56.28     44.01 o
   7   8  18       78.80      127.93     70.17 o
   8   8  18       13.21       75.14     94.33 o
  -8   9  18        0.91       87.78     89.65 o
  -7   9  18       79.89      219.74    180.50 o
  -6   9  18      292.92      165.85     84.44 o
  -5   9  18      319.06      362.17     69.29 o
  -4   9  18      158.52      124.56     65.03 o
  -3   9  18       50.72       -7.96     44.82 o
  -2   9  18      629.56      571.66     66.22 o
  -1   9  18       63.99      100.44     48.93 o
   0   9  18        1.25        8.03     44.76 o
   1   9  18       60.85       42.27     59.60 o
   2   9  18      630.03      334.39     94.45 o
   3   9  18       53.12        8.39     45.70 o
   4   9  18      155.15      102.52     65.26 o
   5   9  18      322.12      250.77     82.32 o
   6   9  18      292.60      128.06     60.31 o
   7   9  18       78.34      100.35     67.49 o
   8   9  18        0.87       54.55     77.12 o
  -7  10  18       17.22       41.52    108.80 o
  -6  10  18      160.22      219.11     77.54 o
  -5  10  18        4.26       84.24     64.84 o
  -4  10  18       37.97      175.49     58.42 o
  -3  10  18      694.70      721.87     87.40 o
  -2  10  18     1170.15     1236.73    116.13 o
  -1  10  18       66.88       54.13     51.79 o
   0  10  18        8.42       20.14     57.91 o
   1  10  18       69.50       65.44     68.39 o
   2  10  18     1183.80     1262.43    278.69 o
   3  10  18      688.03      924.82    130.18 o
   4  10  18       38.65        5.62     62.60 o
   5  10  18        3.91       25.95     67.70 o
   6  10  18      158.91      108.24     72.75 o
   7  10  18       16.55       84.08     72.37 o
  -6  11  18       80.15      182.52    133.46 o
  -5  11  18      160.29      122.84     84.48 o
  -4  11  18      132.12      136.90     74.60 o
  -3  11  18       53.64      120.00     73.54 o
  -2  11  18       25.89      -57.17     67.77 o
  -1  11  18       47.86       31.47     60.50 o
   0  11  18       11.02      -29.45     66.19 o
   1  11  18       48.90       73.05     67.97 o
   2  11  18       25.69       10.93     59.48 o
   3  11  18       53.16       80.59     75.88 o
   4  11  18      132.83       99.60     72.26 o
   5  11  18      162.35      331.74    154.56 o
   6  11  18       79.80       78.44     68.29 o
  -5  12  18       59.15      111.09     88.70 o
  -4  12  18       54.04       36.21     73.37 o
  -3  12  18      188.20      457.91    127.33 o
  -2  12  18      175.42      186.04     86.55 o
  -1  12  18      106.83      124.39     69.57 o
   0  12  18        7.91       69.51     71.02 o
   1  12  18      104.62       25.48     97.03 o
   2  12  18      175.83      202.56     90.70 o
   3  12  18      188.61      186.01     92.78 o
   4  12  18       54.95      184.42     80.58 o
   5  12  18       57.27       74.60    100.66 o
  -4  13  18      104.42      276.22    140.40 o
  -3  13  18       56.45      102.13     90.57 o
  -2  13  18       25.79      -13.37     93.17 o
  -1  13  18        6.14      136.45     77.51 o
   0  13  18       46.39      123.03     83.33 o
   1  13  18        6.31       -0.27     87.96 o
   2  13  18       24.89       18.86     81.88 o
   3  13  18       57.55      137.25     88.24 o
   4  13  18      103.38      371.03    100.21 o
  -1  14  18      216.31      166.73    105.68 o
   0  14  18       53.05       42.08     92.25 o
   1  14  18      217.00      224.14    109.68 o
   1   0  19     1342.47     1366.41     30.23 o
   2   0  19       58.01       41.37     16.01 o
   3   0  19      368.91      462.26     53.47 o
   4   0  19     2225.97     2286.26    111.37 o
   5   0  19     1105.87     1201.54    104.87 o
   6   0  19      355.75      310.07     85.56 o
   7   0  19      221.52       82.60     99.04 o
   8   0  19       21.00       14.73     80.44 o
   9   0  19        7.61       62.19    109.76 o
 -10   1  19        6.84     -166.11    166.11 o
  -9   1  19       66.45      408.30    117.13 o
  -8   1  19       18.26       91.32     96.25 o
  -7   1  19       86.98      246.76    107.13 o
  -6   1  19      829.27      874.56     97.53 o
  -5   1  19     2041.98     2082.18    260.91 o
  -4   1  19     1277.87     1289.28     76.99 o
  -3   1  19     1837.81     1869.49    102.08 o
  -2   1  19     3618.58     3564.95     64.02 o
  -1   1  19     8649.06     8897.50     91.78 o
   0   1  19      970.50      756.83     27.72 o
   1   1  19     8613.56     8777.44     93.25 o
   2   1  19     3643.52     3585.35     38.11 o
   3   1  19     1806.97     1812.25     34.11 o
   4   1  19     1304.74     1305.66     91.86 o
   5   1  19     2053.67     2203.14    122.54 o
   6   1  19      838.86     1091.88    108.75 o
   7   1  19       85.45      156.35     81.95 o
   8   1  19       17.74      146.92     78.15 o
   9   1  19       65.27      230.43     95.70 o
  10   1  19        7.37      -40.02    163.90 o
 -10   2  19        4.41       68.26    114.00 o
  -9   2  19      133.99      117.91    110.70 o
  -8   2  19       32.65        0.58     14.16 o
  -7   2  19       96.34      143.19     20.01 o
  -6   2  19      243.96      339.56     80.70 o
  -5   2  19     1537.46     1556.46     51.51 o
  -4   2  19      312.24      348.36     34.26 o
  -3   2  19     2758.96     2842.37     72.70 o
  -2   2  19     2152.94     2211.75     61.59 o
  -1   2  19     5253.51     5137.55     79.15 o
   0   2  19      213.76      175.99     22.59 o
   1   2  19     5166.75     4908.37     76.25 o
   2   2  19     2152.57     2202.54     40.88 o
   3   2  19     2725.44     2810.45     35.41 o
   4   2  19      315.94      370.03     33.58 o
   5   2  19     1533.36     1420.12     41.73 o
   6   2  19      248.44      274.90     35.82 o
   7   2  19       96.42      133.49     27.37 o
   8   2  19       31.88        0.31     21.96 o
   9   2  19      133.16      179.02     89.03 o
  10   2  19        4.40       34.18     87.48 o
 -10   3  19       11.89       46.25    174.25 o
  -9   3  19       40.01       89.33    110.40 o
  -8   3  19       76.62       60.45     35.39 o
  -7   3  19      183.61      143.82     32.94 o
  -6   3  19       85.05       68.76     18.27 o
  -5   3  19      306.43      318.60     29.40 o
  -4   3  19        4.35       47.35     23.36 o
  -3   3  19     1901.43     1872.01     48.61 o
  -2   3  19      292.41      262.13     27.40 o
  -1   3  19     4255.48     4316.20     74.73 o
   0   3  19     3144.46     2886.80     59.69 o
   1   3  19     4236.04     4306.48     72.82 o
   2   3  19      288.31      343.35     23.92 o
   3   3  19     1844.35     1810.11     34.01 o
   4   3  19        3.68       13.54     19.57 o
   5   3  19      301.96      257.28     24.53 o
   6   3  19       86.82      109.89     20.57 o
   7   3  19      182.53      124.62     36.75 o
   8   3  19       78.41       57.27     23.85 o
   9   3  19       38.60      485.05    154.97 o
  10   3  19       12.34      130.25     96.64 o
  -9   4  19      173.67      427.08    188.13 o
  -8   4  19       91.30       42.27     45.66 o
  -7   4  19      250.46      193.99     25.49 o
  -6   4  19     1172.25     1057.57     67.81 o
  -5   4  19      647.31      686.46     43.29 o
  -4   4  19     1942.70     1797.10     52.71 o
  -3   4  19     1481.17     1419.35     54.70 o
  -2   4  19     3367.89     3419.23    123.82 o
  -1   4  19     3986.16     4126.13     76.58 o
   0   4  19     1201.64     1405.56     45.72 o
   1   4  19     3957.49     4169.29     74.46 o
   2   4  19     3384.68     3345.82     76.37 o
   3   4  19     1503.29     1432.24     48.42 o
   4   4  19     1950.87     1992.17     53.42 o
   5   4  19      664.65      716.01     55.64 o
   6   4  19     1163.34     1182.63     42.18 o
   7   4  19      251.59      260.83     31.78 o
   8   4  19       89.92      141.92     54.39 o
   9   4  19      173.95       68.88     92.91 o
  -9   5  19      124.43      419.79    214.82 o
  -8   5  19      145.33      143.67     60.30 o
  -7   5  19       29.21       87.76     29.71 o
  -6   5  19      552.93      587.39     54.82 o
  -5   5  19     1827.05     1857.35     71.83 o
  -4   5  19      737.27      737.60     44.90 o
  -3   5  19     1918.81     1870.10     62.42 o
  -2   5  19      565.01      611.02     45.83 o
  -1   5  19     1453.56     1619.10     55.47 o
   0   5  19      546.29      612.63     42.52 o
   1   5  19     1441.80     1479.76     51.30 o
   2   5  19      561.08      580.27     42.87 o
   3   5  19     1878.93     1847.32     68.29 o
   4   5  19      732.50      727.71     43.54 o
   5   5  19     1846.05     1862.10     65.12 o
   6   5  19      541.46      588.69     59.70 o
   7   5  19       30.26       36.22     38.25 o
   8   5  19      148.69      120.83     64.56 o
   9   5  19      126.30      341.57    158.05 o
  -9   6  19        3.08      248.91    125.79 o
  -8   6  19       54.53       38.25     63.26 o
  -7   6  19      101.01      106.70     67.00 o
  -6   6  19       23.32        0.27     39.64 o
  -5   6  19       32.80       72.43     41.34 o
  -4   6  19      593.88      698.60     62.06 o
  -3   6  19      662.45      784.87     67.90 o
  -2   6  19      471.44      440.34     44.64 o
  -1   6  19     2029.25     2127.72     65.53 o
   0   6  19       37.12       67.50     34.43 o
   1   6  19     2030.40     2069.62     71.52 o
   2   6  19      459.72      472.46     58.84 o
   3   6  19      676.66      704.52     50.91 o
   4   6  19      603.87      704.54     59.50 o
   5   6  19       33.28       37.58     41.87 o
   6   6  19       25.10       23.02     31.52 o
   7   6  19      101.64       72.89     60.21 o
   8   6  19       52.36      -23.75     46.96 o
   9   6  19        3.15       28.22     98.86 o
  -8   7  19       27.33      136.59     91.32 o
  -7   7  19       24.85       79.27     52.68 o
  -6   7  19       84.30       61.19     54.11 o
  -5   7  19       18.05       21.03     37.58 o
  -4   7  19       30.75       25.46     45.15 o
  -3   7  19      305.33      373.43     56.68 o
  -2   7  19      257.18      239.32     53.99 o
  -1   7  19      245.30      278.57     57.70 o
   0   7  19     1248.30     1259.71     67.03 o
   1   7  19      245.74      273.33     52.49 o
   2   7  19      258.05      253.72     69.67 o
   3   7  19      310.98      298.05     85.66 o
   4   7  19       34.67       81.19     42.04 o
   5   7  19       18.89       -0.78     38.32 o
   6   7  19       79.07       45.36     39.71 o
   7   7  19       24.67       32.28     52.77 o
   8   7  19       26.11      -11.99     69.59 o
  -8   8  19       41.10       90.55    107.14 o
  -7   8  19       99.24      123.20     75.04 o
  -6   8  19       29.97      100.35     57.49 o
  -5   8  19      169.57      157.27     54.15 o
  -4   8  19      284.44      255.65     54.54 o
  -3   8  19        5.58       -5.74     47.75 o
  -2   8  19      165.86      243.56     63.41 o
  -1   8  19       32.86       75.83     42.29 o
   0   8  19     1305.84     1190.33     74.17 o
   1   8  19       30.07       28.24     47.62 o
   2   8  19      177.88      191.58     61.16 o
   3   8  19        4.27      -10.44     48.97 o
   4   8  19      291.92      282.70     61.89 o
   5   8  19      166.83      122.30     53.56 o
   6   8  19       28.34       20.57     52.05 o
   7   8  19       98.96      170.49     96.85 o
   8   8  19       39.22      227.90    103.06 o
  -7   9  19       13.26       71.12     63.57 o
  -6   9  19      136.80      107.51     66.59 o
  -5   9  19      114.58       47.08     59.06 o
  -4   9  19      663.17      714.55     78.93 o
  -3   9  19     1231.53     1303.45     91.52 o
  -2   9  19      219.25      397.00     60.88 o
  -1   9  19      671.58      727.14     89.33 o
   0   9  19      769.41      781.65     72.58 o
   1   9  19      681.08      563.81     71.92 o
   2   9  19      214.33      143.95     61.42 o
   3   9  19     1242.47     1320.27     91.03 o
   4   9  19      654.91      625.71    154.51 o
   5   9  19      111.63       96.91     57.24 o
   6   9  19      140.50       87.45     55.30 o
   7   9  19       12.59      163.97    103.06 o
  -7  10  19       10.63       41.50    117.90 o
  -6  10  19       14.38      135.24     74.35 o
  -5  10  19       63.58       77.76     84.83 o
  -4  10  19       37.92        3.28     54.87 o
  -3  10  19       57.86       60.88     52.69 o
  -2  10  19      737.07      778.00     82.92 o
  -1  10  19      373.79      341.03     69.50 o
   0  10  19       69.44      -17.83     53.19 o
   1  10  19      366.46      397.53     72.35 o
   2  10  19      742.72      971.84     99.25 o
   3  10  19       60.98       27.45     57.36 o
   4  10  19       37.44       44.34     62.74 o
   5  10  19       60.79      100.88     88.36 o
   6  10  19       14.60       54.20     67.33 o
   7  10  19       10.49      112.42     69.21 o
  -6  11  19       37.88      122.99    130.46 o
  -5  11  19       45.50       84.45     79.28 o
  -4  11  19       75.66       11.02     55.44 o
  -3  11  19      181.25      264.76     71.86 o
  -2  11  19       26.36      149.41     81.84 o
  -1  11  19        7.45       79.08     56.35 o
   0  11  19       25.48      -50.97     63.79 o
   1  11  19        6.39       36.84     62.39 o
   2  11  19       25.87      110.17    122.61 o
   3  11  19      181.08      139.19     80.17 o
   4  11  19       74.84        5.33     60.19 o
   5  11  19       44.48       32.22     88.59 o
   6  11  19       39.23       92.32     70.76 o
  -5  12  19       93.02       37.61     83.29 o
  -4  12  19       72.18      167.09     80.96 o
  -3  12  19        2.15       51.44     66.82 o
  -2  12  19       96.83      147.39     74.16 o
  -1  12  19      168.86      152.91     74.90 o
   0  12  19       84.55       83.10     73.16 o
   1  12  19      169.35      100.21     79.25 o
   2  12  19       91.04      292.06    135.16 o
   3  12  19        2.08       19.81    103.03 o
   4  12  19       73.28       96.33    106.40 o
   5  12  19       93.14      303.74    102.75 o
  -3  13  19      101.96      188.35     79.82 o
  -2  13  19       36.76       57.93     77.50 o
  -1  13  19       71.81      113.08     91.17 o
   0  13  19      120.24       82.92     80.22 o
   1  13  19       71.80      151.60    100.15 o
   2  13  19       37.42      124.44     91.07 o
   3  13  19      101.67       60.99    111.07 o
   0  14  19        0.56       64.09     92.95 o
   0   0  20      514.77      496.18     40.54 o
   1   0  20     7974.48     8107.60     82.82 o
   2   0  20    13904.24    13779.92    128.32 o
   3   0  20      889.61     1086.63     80.86 o
   4   0  20      451.49      605.82    127.65 o
   5   0  20      516.56      766.99     92.71 o
   6   0  20      243.46      192.42     96.73 o
   7   0  20       14.62      129.55    105.12 o
   8   0  20       21.38      -96.27     96.27 o
   9   0  20      259.57      384.06    101.57 o
 -10   1  20       15.32       62.14    162.19 o
  -9   1  20       15.10      107.90    101.33 o
  -8   1  20       68.64       54.80     90.42 o
  -7   1  20       48.70       35.80     94.94 o
  -6   1  20       28.77       -9.59     57.96 o
  -5   1  20      132.86      130.81     66.95 o
  -4   1  20       81.50      134.65     51.84 o
  -3   1  20      436.82      488.70     42.99 o
  -2   1  20       30.85       71.41     38.36 o
  -1   1  20     4055.62     3940.70     57.97 o
   0   1  20        1.65        4.03     15.06 o
   1   1  20     3993.97     3794.42     57.24 o
   2   1  20       32.32       30.46     17.99 o
   3   1  20      432.89      499.52     91.20 o
   4   1  20       92.08      202.30     64.31 o
   5   1  20      129.18      185.39    172.24 o
   6   1  20       33.56      103.38     73.40 o
   7   1  20       48.07       40.62     70.79 o
   8   1  20       69.03       59.68     73.46 o
   9   1  20       15.25       32.15     81.83 o
  10   1  20       15.15      127.84    118.33 o
 -10   2  20       59.89      123.17    125.20 o
  -9   2  20       30.35      296.55    132.65 o
  -8   2  20       39.82       34.52     71.63 o
  -7   2  20      156.37      103.65     74.86 o
  -6   2  20      244.03      325.39     86.45 o
  -5   2  20      494.74      522.02     31.99 o
  -4   2  20      165.50      158.13     26.21 o
  -3   2  20      750.50      736.14     22.72 o
  -2   2  20       41.13       40.63     26.20 o
  -1   2  20     1050.06     1110.31     85.57 o
   0   2  20      168.96      103.49     21.75 o
   1   2  20     1031.52     1088.70     30.60 o
   2   2  20       50.92       33.22     18.88 o
   3   2  20      772.74      709.43     35.04 o
   4   2  20      164.03      148.21     16.56 o
   5   2  20      497.88      544.15     31.86 o
   6   2  20      246.64      325.62     34.63 o
   7   2  20      155.22      163.66     44.62 o
   8   2  20       37.84       30.21     36.48 o
   9   2  20       30.57       67.14    124.76 o
  10   2  20       59.62      133.16    120.43 o
 -10   3  20        1.85      -67.17    179.08 o
  -9   3  20       31.24       35.24     93.05 o
  -8   3  20       46.99        6.44     88.66 o
  -7   3  20       61.10       58.61     32.33 o
  -6   3  20       70.70      107.67     28.98 o
  -5   3  20     1099.58      998.44     49.90 o
  -4   3  20      310.00      329.51     20.27 o
  -3   3  20      561.11      595.71     37.56 o
  -2   3  20      697.18      665.49     31.64 o
  -1   3  20      937.65      962.14     38.50 o
   0   3  20      197.82      219.37     32.26 o
   1   3  20      931.56      919.82     34.21 o
   2   3  20      695.45      629.74     27.68 o
   3   3  20      556.68      605.87     24.91 o
   4   3  20      308.30      321.50     17.83 o
   5   3  20     1076.21     1104.62     47.89 o
   6   3  20       72.66       98.79     16.45 o
   7   3  20       60.44       58.07     27.58 o
   8   3  20       47.98       77.75     45.70 o
   9   3  20       30.74       79.45    143.01 o
  10   3  20        1.54      -98.95     98.95 o
  -9   4  20        8.51        0.19    190.95 o
  -8   4  20      387.85      322.98    220.39 o
  -7   4  20      331.83      275.61     37.27 o
  -6   4  20      169.77      120.94     30.54 o
  -5   4  20      154.60      151.22     37.94 o
  -4   4  20      847.58      925.20     43.16 o
  -3   4  20     1297.09     1386.79     90.33 o
  -2   4  20     5363.44     5883.95     89.77 o
  -1   4  20      175.12      177.50     30.74 o
   0   4  20        9.77        0.04     24.53 o
   1   4  20      175.56      159.51     33.64 o
   2   4  20     5274.79     5628.43     82.51 o
   3   4  20     1323.78     1321.36     46.07 o
   4   4  20      855.92      892.60     38.09 o
   5   4  20      154.78      176.72     31.04 o
   6   4  20      174.35      136.17     34.59 o
   7   4  20      335.80      300.98     30.73 o
   8   4  20      394.92      360.48     82.67 o
   9   4  20        8.25      200.39     94.84 o
  -9   5  20       59.27      164.83    168.92 o
  -8   5  20       45.30      101.52     54.19 o
  -7   5  20      233.74      182.92     41.59 o
  -6   5  20        1.16       14.09     32.38 o
  -5   5  20     2437.48     2286.49     72.50 o
  -4   5  20      408.17      399.18     45.89 o
  -3   5  20     2259.43     2073.04     82.09 o
  -2   5  20      296.28      323.43     36.07 o
  -1   5  20      827.33      763.93     46.16 o
   0   5  20     1287.00     1227.09     52.75 o
   1   5  20      838.67      833.84     44.59 o
   2   5  20      283.69      324.50     38.24 o
   3   5  20     2270.11     2245.17     66.57 o
   4   5  20      412.09      390.85     45.25 o
   5   5  20     2407.24     2382.77     61.43 o
   6   5  20        1.08        1.25     32.29 o
   7   5  20      230.45      135.38     41.43 o
   8   5  20       43.22       49.64     66.41 o
   9   5  20       59.13      147.87    143.54 o
  -9   6  20       25.91     -101.93    101.93 o
  -8   6  20       94.02      114.30     77.80 o
  -7   6  20       34.91       34.73     39.82 o
  -6   6  20      104.07       92.66     45.35 o
  -5   6  20      796.28      786.44     56.57 o
  -4   6  20      123.06      111.72     41.79 o
  -3   6  20       56.93       79.16     40.45 o
  -2   6  20      863.25      880.52     58.14 o
  -1   6  20      430.73      353.63     45.53 o
   0   6  20      113.24       82.66     38.64 o
   1   6  20      426.47      404.51     50.68 o
   2   6  20      859.06      890.69     62.18 o
   3   6  20       54.35       76.49     38.67 o
   4   6  20      123.33      122.19     41.02 o
   5   6  20      814.98      700.90     60.24 o
   6   6  20      105.21      104.00     36.32 o
   7   6  20       33.37       -4.06     30.54 o
   8   6  20       95.96      114.14     55.66 o
   9   6  20       25.49      106.42     81.34 o
  -8   7  20        6.32      127.57     72.45 o
  -7   7  20       49.37       25.96     53.36 o
  -6   7  20      460.93      436.02     56.93 o
  -5   7  20        8.92       15.33     38.01 o
  -4   7  20      198.90      200.66     51.12 o
  -3   7  20      281.22      353.41     52.24 o
  -2   7  20      378.81      414.56     47.58 o
  -1   7  20      347.24      267.78     52.63 o
   0   7  20       26.85       41.42     36.19 o
   1   7  20      348.35      288.12     49.39 o
   2   7  20      393.51      276.26     90.57 o
   3   7  20      284.77      196.97     60.88 o
   4   7  20      195.99      242.31     54.96 o
   5   7  20       10.53        5.89     38.42 o
   6   7  20      460.20      464.68     98.01 o
   7   7  20       49.88       14.38     49.14 o
   8   7  20        7.15       -1.39     53.09 o
  -8   8  20        6.62      120.17    100.66 o
  -7   8  20       56.91       -3.83     54.88 o
  -6   8  20       47.67       84.43     58.13 o
  -5   8  20       85.25       83.69     66.10 o
  -4   8  20       55.31       90.95     52.25 o
  -3   8  20      193.71      186.96     50.08 o
  -2   8  20      315.07      364.95     62.48 o
  -1   8  20      702.56      793.62     75.24 o
   0   8  20      102.64      135.23     52.49 o
   1   8  20      710.03      852.37     93.89 o
   2   8  20      320.51      298.46     89.48 o
   3   8  20      195.81      123.83     51.52 o
   4   8  20       56.90       62.45     63.28 o
   5   8  20       84.66       41.83     48.66 o
   6   8  20       45.42      100.94     53.78 o
   7   8  20       57.65      164.16    100.00 o
   8   8  20        6.66       76.32     83.80 o
  -7   9  20      110.94      108.82     61.97 o
  -6   9  20      194.62       79.46     65.29 o
  -5   9  20       77.13       36.81     56.36 o
  -4   9  20       15.94       25.95     54.15 o
  -3   9  20       31.03       43.62     49.88 o
  -2   9  20      172.10      111.46     51.75 o
  -1   9  20      289.50      294.18     61.81 o
   0   9  20      634.54      708.00    141.90 o
   1   9  20      293.51      312.61     68.55 o
   2   9  20      164.64      102.40     64.86 o
   3   9  20       29.30       27.44     56.87 o
   4   9  20       13.65      105.29     62.32 o
   5   9  20       75.48      102.41     71.70 o
   6   9  20      194.50       50.81     52.47 o
   7   9  20      112.80       70.67     55.03 o
  -7  10  20       18.58       25.11     75.21 o
  -6  10  20       81.53      187.67     89.04 o
  -5  10  20       21.62       50.99     61.54 o
  -4  10  20       74.01      117.25     83.65 o
  -3  10  20       49.00       53.66     68.97 o
  -2  10  20       28.03       78.19     53.83 o
  -1  10  20      221.22       92.60     65.18 o
   0  10  20      206.22      220.42     67.16 o
   1  10  20      226.83      147.43     63.27 o
   2  10  20       30.91      -55.76     71.62 o
   3  10  20       48.62      -23.91     52.68 o
   4  10  20       71.64       38.83     68.83 o
   5  10  20       20.99       83.52     70.20 o
   6  10  20       81.18       28.45     76.23 o
   7  10  20       18.75       -1.21     59.14 o
  -6  11  20        8.68       56.24    126.61 o
  -5  11  20       80.18      154.84     76.79 o
  -4  11  20       97.65      132.14     68.13 o
  -3  11  20       19.24       22.51     67.85 o
  -2  11  20      127.34      170.72     85.70 o
  -1  11  20       22.75       80.75     61.29 o
   0  11  20      448.30      178.38    117.37 o
   1  11  20       25.06      -74.83     77.11 o
   2  11  20      130.70      210.05    127.79 o
   3  11  20       18.68      170.02    134.78 o
   4  11  20      100.67       14.75     83.40 o
   5  11  20       79.85       46.38     87.87 o
   6  11  20        8.62      146.30     66.55 o
  -5  12  20      152.07      406.28    106.62 o
  -4  12  20       49.13      351.55    114.48 o
  -3  12  20      135.83      374.03     84.87 o
  -2  12  20       25.51       37.93     69.71 o
  -1  12  20       53.28       79.73     75.71 o
   0  12  20       56.45       55.43     76.70 o
   1  12  20       58.19      -16.59     76.26 o
   2  12  20       26.10      143.17     75.72 o
   3  12  20      136.23      166.08    106.24 o
   4  12  20       51.18      245.37     88.19 o
   5  12  20      153.37      294.55    121.11 o
  -3  13  20       46.48      209.60     90.12 o
  -2  13  20       45.30       10.73     74.87 o
  -1  13  20      262.69      288.71     87.28 o
   0  13  20       21.48       47.35     75.04 o
   1  13  20      260.31       55.94    102.23 o
   2  13  20       44.68      141.93     98.33 o
   3  13  20       44.03      186.76    112.21 o
   1   0  21       40.82       24.17     16.04 o
   2   0  21     5016.68     5215.70     59.09 o
   3   0  21      859.06      937.75     82.65 o
   4   0  21        3.20      -44.85     58.97 o
   5   0  21        0.83       27.01     63.95 o
   6   0  21       15.76      -22.76     84.46 o
   7   0  21       47.76      139.82    106.35 o
   8   0  21        0.74       -1.37     77.66 o
   9   0  21      125.57       33.43     81.47 o
 -10   1  21       59.82     -104.87    165.10 o
  -9   1  21       34.97      148.75    143.13 o
  -8   1  21       68.29       56.63     95.10 o
  -7   1  21       47.00      109.72     96.01 o
  -6   1  21      484.99      426.67     80.50 o
  -5   1  21      628.45      839.11     77.87 o
  -4   1  21      283.98      244.77     58.30 o
  -3   1  21     2328.17     2484.68     61.10 o
  -2   1  21     2124.33     2155.11     52.04 o
  -1   1  21     1767.56     1708.75     43.61 o
   0   1  21      349.84      352.37     22.64 o
   1   1  21     1733.27     1686.03     33.24 o
   2   1  21     2174.64     2105.70     35.07 o
   3   1  21     2341.19     2395.06     50.27 o
   4   1  21      268.50      234.67     70.00 o
   5   1  21      630.53      719.10     95.02 o
   6   1  21      489.86      596.36    141.12 o
   7   1  21       46.18       -4.42     73.38 o
   8   1  21       66.40       83.15     76.81 o
   9   1  21       35.06        2.16    190.63 o
  10   1  21       59.83      314.12    169.63 o
 -10   2  21       12.99      181.80    135.19 o
  -9   2  21       27.22       90.11    206.53 o
  -8   2  21      161.39      331.64    291.79 o
  -7   2  21      183.73      238.35     79.05 o
  -6   2  21     1048.03     1049.44    107.91 o
  -5   2  21       86.91       93.21     22.69 o
  -4   2  21      196.28      180.16     41.80 o
  -3   2  21     2631.90     2647.24     39.16 o
  -2   2  21     3680.34     3835.38     61.87 o
  -1   2  21     1048.88     1112.76     37.70 o
   0   2  21     1543.78     1622.29     44.66 o
   1   2  21     1010.42     1139.34     67.67 o
   2   2  21     3677.58     3861.90     69.63 o
   3   2  21     2636.89     2600.12     34.78 o
   4   2  21      208.49      248.35     19.84 o
   5   2  21       90.45       94.45     21.29 o
   6   2  21     1043.40      998.16     85.19 o
   7   2  21      185.53      194.70     28.99 o
   8   2  21      162.03      211.61     88.15 o
   9   2  21       27.69      180.61    100.53 o
  10   2  21       12.16      127.70    197.63 o
  -9   3  21       12.50       73.65     98.33 o
  -8   3  21       97.48      127.07    110.41 o
  -7   3  21        2.97       51.58     61.75 o
  -6   3  21      252.38      321.38     51.89 o
  -5   3  21       23.48       32.94     12.53 o
  -4   3  21      194.96      200.59     22.93 o
  -3   3  21      735.81      805.60     39.32 o
  -2   3  21      540.18      565.50     41.30 o
  -1   3  21      116.65      128.36     30.00 o
   0   3  21      250.77      259.84     29.26 o
   1   3  21      112.37      123.16     25.03 o
   2   3  21      557.75      561.52     27.77 o
   3   3  21      720.33      818.63     31.70 o
   4   3  21      187.89      216.19     26.56 o
   5   3  21       25.49       16.58     12.53 o
   6   3  21      250.42      303.17     34.88 o
   7   3  21        3.32       -7.52     25.64 o
   8   3  21       95.57      105.97     76.15 o
   9   3  21       12.21       79.89    104.43 o
  -9   4  21       52.85      130.72    144.14 o
  -8   4  21      109.39      193.31     90.81 o
  -7   4  21       56.02       67.47     21.06 o
  -6   4  21      113.98       76.52     19.17 o
  -5   4  21     1415.28     1405.58     42.37 o
  -4   4  21      330.47      384.51     32.70 o
  -3   4  21      144.62      133.23     32.35 o
  -2   4  21      768.48      790.83     55.48 o
  -1   4  21      183.59      181.49     38.64 o
   0   4  21     2281.97     2050.34     51.30 o
   1   4  21      187.30      248.72     61.93 o
   2   4  21      778.13      851.04     51.17 o
   3   4  21      143.46      123.97     22.58 o
   4   4  21      340.33      386.96     35.82 o
   5   4  21     1399.02     1406.09     49.12 o
   6   4  21      111.86       86.82     21.62 o
   7   4  21       57.86       66.45     25.54 o
   8   4  21      107.57      106.08     51.86 o
   9   4  21       52.01      132.17     95.63 o
  -9   5  21      114.11      346.13    140.99 o
  -8   5  21      286.71      198.93     59.72 o
  -7   5  21       97.39      108.80     27.67 o
  -6   5  21      944.37      919.22     57.74 o
  -5   5  21       79.38       61.06     29.35 o
  -4   5  21      135.30      185.52     35.04 o
  -3   5  21      576.87      626.32     62.04 o
  -2   5  21      191.27      187.94     35.21 o
  -1   5  21     1000.64      969.29     54.46 o
   0   5  21     1203.88     1209.52     51.45 o
   1   5  21     1003.70     1091.51     52.27 o
   2   5  21      199.24      166.24     35.32 o
   3   5  21      591.43      554.92     49.51 o
   4   5  21      134.28      126.72     48.97 o
   5   5  21       76.45       52.50     32.55 o
   6   5  21      941.86      933.25     54.10 o
   7   5  21       99.59       86.70     29.91 o
   8   5  21      280.29      302.89     75.39 o
   9   5  21      115.08      287.59    182.10 o
  -9   6  21        4.19      131.05    163.14 o
  -8   6  21       17.51       82.10     75.87 o
  -7   6  21      346.88      268.88    122.10 o
  -6   6  21        0.94       18.60     30.72 o
  -5   6  21      364.04      422.17     47.14 o
  -4   6  21     1030.52     1080.38     64.27 o
  -3   6  21      915.57      952.25     65.52 o
  -2   6  21      393.48      497.03     46.46 o
  -1   6  21      411.66      364.88     42.39 o
   0   6  21        3.37      -30.93     36.28 o
   1   6  21      412.73      344.51     41.67 o
   2   6  21      385.54      446.96     47.62 o
   3   6  21      889.07      876.09     54.65 o
   4   6  21     1034.17     1078.31     57.80 o
   5   6  21      360.76      415.99     52.81 o
   6   6  21        0.77      -15.69     31.91 o
   7   6  21      354.40      341.75    112.75 o
   8   6  21       16.62      166.78     88.65 o
   9   6  21        4.16      210.10    107.64 o
  -8   7  21        0.48      224.77     96.44 o
  -7   7  21       11.69       60.55     48.41 o
  -6   7  21       72.40      -78.44     90.82 o
  -5   7  21       59.20       51.66     40.72 o
  -4   7  21      122.42      105.56     56.77 o
  -3   7  21       51.55       58.91     41.61 o
  -2   7  21      240.09      315.72     46.73 o
  -1   7  21      736.07      788.06     70.13 o
   0   7  21       43.72       63.08     37.86 o
   1   7  21      752.86      769.40     63.04 o
   2   7  21      240.46      277.99     71.72 o
   3   7  21       53.46       18.02     40.08 o
   4   7  21      124.02       88.82     61.89 o
   5   7  21       63.86       29.80     45.68 o
   6   7  21       73.23        9.96     37.11 o
   7   7  21       11.72        9.04     54.86 o
   8   7  21        0.59      170.75     67.10 o
  -8   8  21       27.62      122.33    103.48 o
  -7   8  21       24.93       91.11     63.22 o
  -6   8  21      146.85       98.48     77.07 o
  -5   8  21       85.92       54.40     55.33 o
  -4   8  21      184.60      140.60     69.84 o
  -3   8  21       57.88       12.23     45.83 o
  -2   8  21      215.93      241.13     53.08 o
  -1   8  21      500.25      495.46     56.29 o
   0   8  21       27.45       10.11     37.49 o
   1   8  21      505.69      429.21     73.04 o
   2   8  21      209.20      119.65     57.11 o
   3   8  21       63.99       84.02     46.12 o
   4   8  21      189.00      164.85     76.45 o
   5   8  21       84.98       73.99     73.04 o
   6   8  21      146.20      104.29     66.49 o
   7   8  21       25.60      119.05     68.32 o
   8   8  21       29.06      141.24     73.51 o
  -7   9  21       46.35       55.57     67.61 o
  -6   9  21      503.96      283.48    105.92 o
  -5   9  21       19.23       47.03     51.65 o
  -4   9  21       47.47       85.55     72.49 o
  -3   9  21       55.06       76.60     54.33 o
  -2   9  21      177.84      168.84     56.27 o
  -1   9  21      405.11      329.66     65.68 o
   0   9  21      205.98      235.54     68.54 o
   1   9  21      393.49      296.80     69.22 o
   2   9  21      174.62      130.13     62.42 o
   3   9  21       55.70       49.30     58.97 o
   4   9  21       46.33       45.96     61.28 o
   5   9  21       21.29        8.51     58.11 o
   6   9  21      497.77      307.50    130.15 o
   7   9  21       46.38       26.61     51.69 o
  -7  10  21        9.19       88.99    128.21 o
  -6  10  21      140.91      124.54     86.90 o
  -5  10  21       10.04      112.49    117.63 o
  -4  10  21      144.87      160.35     66.96 o
  -3  10  21        1.05       96.92     57.28 o
  -2  10  21      123.45       14.46     56.46 o
  -1  10  21       88.60       80.25     57.94 o
   0  10  21      248.85      214.64     75.08 o
   1  10  21       90.47       85.28     61.21 o
   2  10  21      119.21       32.84     53.84 o
   3  10  21        0.79      153.96    121.11 o
   4  10  21      149.45      196.86     87.79 o
   5  10  21        9.76      -46.66     66.70 o
   6  10  21      140.29      116.80     60.56 o
   7  10  21        9.54       87.05     72.93 o
  -6  11  21       44.93      197.87    159.77 o
  -5  11  21       74.04      224.15     81.07 o
  -4  11  21       41.01      194.08     68.08 o
  -3  11  21      281.74      249.39     85.88 o
  -2  11  21        5.26       43.30     59.55 o
  -1  11  21       83.72      264.19     64.99 o
   0  11  21       47.47       50.15     66.77 o
   1  11  21       84.47       64.00     72.67 o
   2  11  21        4.82        7.94     62.41 o
   3  11  21      280.30      186.49    103.72 o
   4  11  21       44.15      108.32     74.54 o
   5  11  21       74.19       13.94     96.47 o
   6  11  21       45.76       59.10     68.51 o
  -5  12  21       21.51      113.75     91.37 o
  -4  12  21       31.51      125.40     77.62 o
  -3  12  21       23.94      170.07    101.54 o
  -2  12  21       77.21      257.58     80.71 o
  -1  12  21       32.26       26.91     66.98 o
   0  12  21        3.74       -8.90     70.60 o
   1  12  21       30.96       86.76     76.29 o
   2  12  21       80.38      135.27     83.42 o
   3  12  21       24.26      100.15    100.39 o
   4  12  21       33.17       65.61    110.84 o
   5  12  21       22.28       52.79     91.96 o
  -3  13  21       15.53      183.45    109.29 o
  -2  13  21       96.45      157.66     82.72 o
  -1  13  21       55.28       85.67     84.79 o
   0  13  21        9.71       84.69    108.87 o
   1  13  21       54.34       61.96     91.52 o
   2  13  21       96.78      219.64    160.82 o
   3  13  21       16.82      171.54    131.27 o
   0   0  22     4918.71     4961.39    107.21 o
   1   0  22      127.88      132.58     18.61 o
   2   0  22       66.42       76.41     19.01 o
   3   0  22     3015.10     3035.57    215.58 o
   4   0  22      181.02      210.86     70.67 o
   5   0  22      243.89       73.81    104.87 o
   6   0  22      371.10      347.77     92.49 o
   7   0  22       70.38       72.12    136.76 o
   8   0  22        0.19       63.33     95.32 o
   9   0  22       26.21       44.94     83.85 o
 -10   1  22       29.24      104.37    193.86 o
  -9   1  22       10.61      204.33    130.37 o
  -8   1  22       30.37       74.45     87.69 o
  -7   1  22        3.79       30.55    102.44 o
  -6   1  22      841.82      912.87     92.28 o
  -5   1  22      135.23      154.65     62.78 o
  -4   1  22      500.29      594.83     86.70 o
  -3   1  22     1930.56     1734.77     41.40 o
  -2   1  22      444.57      432.15     34.57 o
  -1   1  22      635.44      739.68     33.24 o
   0   1  22      340.72      417.80     27.35 o
   1   1  22      630.45      663.26     24.76 o
   2   1  22      430.21      437.32     26.99 o
   3   1  22     1921.35     1871.22     54.32 o
   4   1  22      487.49      613.37    121.26 o
   5   1  22      134.50      162.30     78.28 o
   6   1  22      841.18      706.69    113.12 o
   7   1  22        3.82       41.20     77.47 o
   8   1  22       29.44      -19.61     71.27 o
   9   1  22       10.92       -5.93     97.66 o
  10   1  22       29.63      556.44    203.61 o
 -10   2  22        0.91      101.10    127.54 o
  -9   2  22       72.18      406.48    143.04 o
  -8   2  22       29.91        6.58     98.67 o
  -7   2  22      183.03      140.04     78.34 o
  -6   2  22      396.86      405.82     80.51 o
  -5   2  22     1370.88     1487.93    121.44 o
  -4   2  22      188.52      173.48     31.74 o
  -3   2  22      361.60      308.26     28.59 o
  -2   2  22     1437.54     1600.29     66.88 o
  -1   2  22     1288.71     1081.96     41.78 o
   0   2  22      402.45      385.79     30.28 o
   1   2  22     1309.22     1242.63     36.18 o
   2   2  22     1432.26     1496.87     85.80 o
   3   2  22      343.17      330.61     15.88 o
   4   2  22      196.10      204.20     16.83 o
   5   2  22     1371.07     1349.97     56.09 o
   6   2  22      398.57      279.63     78.30 o
   7   2  22      178.98      182.46     78.74 o
   8   2  22       29.21      124.67     80.67 o
   9   2  22       72.18       53.51    105.68 o
  10   2  22        0.86      152.15    150.07 o
  -9   3  22      154.42      222.80    115.99 o
  -8   3  22        6.61      200.82     94.37 o
  -7   3  22       20.31      -21.71     72.12 o
  -6   3  22      333.88      257.48     55.11 o
  -5   3  22      810.19      795.60     53.58 o
  -4   3  22      201.79      190.77     17.80 o
  -3   3  22      563.06      671.90     41.50 o
  -2   3  22      266.93      282.36     28.52 o
  -1   3  22     1037.07     1026.17     42.85 o
   0   3  22      261.38      280.09     28.87 o
   1   3  22     1039.76     1105.91     35.80 o
   2   3  22      259.10      256.07     25.28 o
   3   3  22      567.24      609.59     29.07 o
   4   3  22      196.43      236.78     24.17 o
   5   3  22      828.07      864.71     50.51 o
   6   3  22      332.87      341.10     33.70 o
   7   3  22       20.34       10.56     24.07 o
   8   3  22        6.66      -10.89     94.64 o
   9   3  22      158.96      145.83    112.02 o
  -9   4  22      161.49      157.31    335.38 o
  -8   4  22      150.69      274.82    167.58 o
  -7   4  22      262.37      256.25     31.15 o
  -6   4  22      176.74      167.15     26.48 o
  -5   4  22      807.18      771.56     40.11 o
  -4   4  22      629.43      679.57     36.49 o
  -3   4  22     1513.79     1551.26     68.47 o
  -2   4  22     2588.29     2610.14     74.07 o
  -1   4  22      592.04      583.08     36.86 o
   0   4  22       97.86       62.20     27.14 o
   1   4  22      598.75      659.08     35.20 o
   2   4  22     2584.11     2656.97     58.83 o
   3   4  22     1515.05     1585.13     49.03 o
   4   4  22      618.91      783.93     51.63 o
   5   4  22      798.31      726.64     45.78 o
   6   4  22      181.42      188.47     29.50 o
   7   4  22      250.59      270.82     56.13 o
   8   4  22      150.42      112.34    105.63 o
   9   4  22      161.38      202.46    104.95 o
  -9   5  22       43.77       -3.55    138.11 o
  -8   5  22      110.07      223.55     90.51 o
  -7   5  22       67.30       22.64     35.26 o
  -6   5  22      459.24      430.85     37.37 o
  -5   5  22       22.81       -7.32     27.22 o
  -4   5  22      316.49      382.22     37.37 o
  -3   5  22      119.88       69.09     37.49 o
  -2   5  22     1927.44     1964.65     59.53 o
  -1   5  22     2889.05     2800.67     84.92 o
   0   5  22      110.67      112.71     33.60 o
   1   5  22     2910.48     3003.49     65.93 o
   2   5  22     1930.16     2013.68     54.24 o
   3   5  22      115.30       87.75     36.94 o
   4   5  22      324.09      236.66     36.32 o
   5   5  22       23.31       29.07     25.52 o
   6   5  22      464.83      418.88     66.15 o
   7   5  22       66.68      171.11     77.80 o
   8   5  22      110.24       96.91     73.66 o
   9   5  22       42.27      403.88    129.98 o
  -9   6  22       50.76     -130.22    130.22 o
  -8   6  22       52.96      121.97     80.46 o
  -7   6  22       27.92      188.12    110.69 o
  -6   6  22      105.61       38.53     36.24 o
  -5   6  22      197.63      153.17     48.71 o
  -4   6  22      265.37      243.81     46.06 o
  -3   6  22      563.93      526.03     51.78 o
  -2   6  22      181.51      134.00     44.03 o
  -1   6  22      215.50      205.16     45.95 o
   0   6  22      960.84      944.73     54.59 o
   1   6  22      211.24      237.36     37.74 o
   2   6  22      182.59      193.39     41.17 o
   3   6  22      561.96      566.55     69.84 o
   4   6  22      262.26      165.40     48.77 o
   5   6  22      199.34      168.78     41.64 o
   6   6  22      106.20      109.18     36.67 o
   7   6  22       28.09       49.26     38.71 o
   8   6  22       54.17       80.94     55.55 o
   9   6  22       50.19      266.34    112.47 o
  -8   7  22      110.45      207.09     96.61 o
  -7   7  22        8.21        8.72     51.14 o
  -6   7  22      613.79      763.68     72.22 o
  -5   7  22       27.19      -18.10     54.35 o
  -4   7  22      145.62      125.34     45.19 o
  -3   7  22      578.03      504.04     60.82 o
  -2   7  22      679.89      737.37     61.39 o
  -1   7  22      228.27      291.65     57.70 o
   0   7  22      318.98      325.93     53.88 o
   1   7  22      233.29      211.93     54.11 o
   2   7  22      652.92      634.87    144.39 o
   3   7  22      583.76      549.71     71.30 o
   4   7  22      151.37      127.00     60.07 o
   5   7  22       26.17       47.42     39.80 o
   6   7  22      612.61      594.40    153.49 o
   7   7  22        7.87       67.58     49.07 o
   8   7  22      108.29      158.72     62.14 o
  -8   8  22       34.77      197.53    105.12 o
  -7   8  22       10.08       90.18     82.90 o
  -6   8  22      352.04      188.45    141.57 o
  -5   8  22      139.15      181.38     89.26 o
  -4   8  22       19.48       35.66     43.15 o
  -3   8  22      207.58      204.07     62.28 o
  -2   8  22     1023.29      988.90     69.72 o
  -1   8  22      907.37      895.74     64.05 o
   0   8  22      155.65      156.10     47.01 o
   1   8  22      915.16      907.41     69.70 o
   2   8  22     1025.52      980.65     75.05 o
   3   8  22      210.99      192.68     53.36 o
   4   8  22       19.39       71.48     50.77 o
   5   8  22      141.12       70.05     51.64 o
   6   8  22      350.24      154.87    100.18 o
   7   8  22        9.60      115.22     68.07 o
   8   8  22       35.87      154.94     73.21 o
  -7   9  22       29.66       77.76     64.15 o
  -6   9  22       11.07       93.20     73.78 o
  -5   9  22      221.97      205.26     75.60 o
  -4   9  22      171.82       83.18     58.22 o
  -3   9  22      109.16      133.18     64.32 o
  -2   9  22       13.81       23.85     45.98 o
  -1   9  22      544.24      444.27     79.06 o
   0   9  22      119.31      103.31     50.00 o
   1   9  22      560.94      601.42     68.60 o
   2   9  22       14.99       36.96     60.09 o
   3   9  22      108.48       36.81     57.12 o
   4   9  22      176.08      108.25     65.83 o
   5   9  22      220.04       69.42     70.16 o
   6   9  22       10.60        5.44     53.12 o
   7   9  22       30.10       39.30     56.52 o
  -6  10  22       26.92        5.52    114.22 o
  -5  10  22       10.70      146.10     76.27 o
  -4  10  22       11.54       55.06     62.34 o
  -3  10  22      160.29      234.20     62.62 o
  -2  10  22       92.48       83.89     67.95 o
  -1  10  22      172.23      164.32     63.83 o
   0  10  22      113.40       64.20     53.45 o
   1  10  22      173.33       30.21     66.88 o
   2  10  22       91.60        9.94     58.12 o
   3  10  22      164.86      174.33     82.83 o
   4  10  22       11.11      -24.71     60.44 o
   5  10  22       11.17       44.40     73.98 o
   6  10  22       27.63       30.27     53.08 o
  -6  11  22       17.81      251.18    196.41 o
  -5  11  22       15.13       16.44     64.81 o
  -4  11  22       48.59       71.70     64.73 o
  -3  11  22        9.94       88.96     65.62 o
  -2  11  22      193.85       87.92     68.15 o
  -1  11  22       11.81        6.51     65.61 o
   0  11  22        5.86      131.81     64.08 o
   1  11  22       12.22       78.57     64.71 o
   2  11  22      192.23       90.94     77.88 o
   3  11  22       10.67      185.95    134.27 o
   4  11  22       47.96       63.22     79.68 o
   5  11  22       13.78       83.35     74.15 o
   6  11  22       17.53      105.84     79.47 o
  -4  12  22      183.00      217.28     86.94 o
  -3  12  22       58.21       33.47     69.59 o
  -2  12  22       18.21      -55.75     82.07 o
  -1  12  22      104.49      248.85     81.88 o
   0  12  22       47.58      -67.36     67.36 o
   1  12  22      104.23      153.73     86.54 o
   2  12  22       18.16       11.96     81.42 o
   3  12  22       56.49      101.71     76.25 o
   4  12  22      183.23      200.20     91.42 o
  -3  13  22       63.07      224.48     96.60 o
  -2  13  22       37.85      134.48     87.77 o
  -1  13  22       63.71      166.15    108.16 o
   0  13  22      220.27      243.57     83.20 o
   1  13  22       63.55      125.54     95.72 o
   2  13  22       38.69      113.06    118.98 o
   3  13  22       62.76      -21.23     89.67 o
   1   0  23     1837.63     1937.42     38.54 o
   2   0  23     7129.34     7387.92     80.79 o
   3   0  23      521.56      556.81     88.22 o
   4   0  23      920.10     1091.58     96.54 o
   5   0  23     1033.57     1135.42    135.20 o
   6   0  23      184.74      133.07    112.26 o
   7   0  23      163.97      289.78    230.86 o
   8   0  23       19.34      160.02    190.59 o
   9   0  23       31.77      127.99     94.01 o
 -10   1  23       15.00     -124.58    154.75 o
  -9   1  23       50.09      490.56    148.93 o
  -8   1  23       10.64       71.99    103.55 o
  -7   1  23      127.16      256.17    119.40 o
  -6   1  23      818.41      823.84     94.11 o
  -5   1  23      314.41      367.23     70.53 o
  -4   1  23      228.78       85.96     71.97 o
  -3   1  23     1516.11     1580.96     26.75 o
  -2   1  23     1786.32     1766.27     39.22 o
  -1   1  23      749.88      765.99     27.78 o
   0   1  23     5813.76     5360.56     67.83 o
   1   1  23      730.89      787.64     31.68 o
   2   1  23     1784.62     1748.77     61.67 o
   3   1  23     1530.17     1719.27     62.36 o
   4   1  23      230.54      191.94     79.24 o
   5   1  23      316.04      260.19     85.75 o
   6   1  23      811.08      887.98     94.69 o
   7   1  23      129.28      137.70    114.68 o
   8   1  23       10.62      189.29    207.79 o
   9   1  23       49.77      150.98    110.88 o
  10   1  23       13.85      220.40    166.41 o
  -9   2  23        3.86       73.24    124.19 o
  -8   2  23       58.44       -1.43     87.71 o
  -7   2  23      283.55      136.68     84.32 o
  -6   2  23      209.64      248.15     77.92 o
  -5   2  23      304.47      284.83     73.31 o
  -4   2  23      258.52      281.73     21.23 o
  -3   2  23     1582.86     1862.55     80.21 o
  -2   2  23     1894.57     1759.25     46.68 o
  -1   2  23     3351.87     3483.82     61.62 o
   0   2  23      836.64      781.48     34.69 o
   1   2  23     3332.99     3428.97     74.51 o
   2   2  23     1877.48     1645.54     46.25 o
   3   2  23     1608.23     1788.37     47.46 o
   4   2  23      249.65      264.84     15.40 o
   5   2  23      297.68      309.94     72.59 o
   6   2  23      215.10      200.79     76.52 o
   7   2  23      286.73      288.20     93.36 o
   8   2  23       56.12      -23.29     72.79 o
   9   2  23        3.63       13.57    100.59 o
  -9   3  23       38.62      333.82    182.40 o
  -8   3  23        8.13      -10.40     85.27 o
  -7   3  23       17.92       99.71     81.55 o
  -6   3  23      285.70      270.78     29.33 o
  -5   3  23      277.90      323.47     44.65 o
  -4   3  23      395.39      349.40     25.60 o
  -3   3  23      954.37      940.87     37.24 o
  -2   3  23     4255.96     4383.93     78.53 o
  -1   3  23      562.71      518.55     39.93 o
   0   3  23     3133.61     3102.25     83.58 o
   1   3  23      541.86      638.13     33.73 o
   2   3  23     4288.66     4352.91     61.65 o
   3   3  23      961.29     1007.79     28.80 o
   4   3  23      389.74      353.51     15.53 o
   5   3  23      282.00      296.18     26.65 o
   6   3  23      282.33      229.09     23.83 o
   7   3  23       19.89       47.83     44.53 o
   8   3  23        7.62      208.14    196.71 o
   9   3  23       38.51      193.50    129.46 o
  -9   4  23        1.11      367.66    286.77 o
  -8   4  23       95.63       27.53     95.28 o
  -7   4  23       12.53        6.67     34.94 o
  -6   4  23      825.13      794.26     41.95 o
  -5   4  23      810.12      830.06     40.15 o
  -4   4  23      221.21      269.67     26.38 o
  -3   4  23      194.31      195.36     29.54 o
  -2   4  23      807.57      752.26     42.97 o
  -1   4  23      958.58      942.00     50.12 o
   0   4  23     2177.43     2399.32     63.54 o
   1   4  23      948.17      960.18     41.18 o
   2   4  23      811.06      899.64     38.48 o
   3   4  23      187.64      229.25     25.18 o
   4   4  23      230.56      242.68     25.55 o
   5   4  23      802.24      880.59     53.18 o
   6   4  23      826.93      798.35     29.50 o
   7   4  23       12.81       37.11     24.51 o
   8   4  23       92.62       49.52     89.77 o
   9   4  23        0.94       22.60    111.27 o
  -9   5  23       69.64      134.88    200.34 o
  -8   5  23        6.02       87.38     91.51 o
  -7   5  23       30.48       49.07     21.13 o
  -6   5  23       98.47      161.05     36.07 o
  -5   5  23       26.86       36.88     25.57 o
  -4   5  23      290.28      265.18     49.70 o
  -3   5  23      911.32      919.73     61.39 o
  -2   5  23      802.33      721.48     45.96 o
  -1   5  23      121.36      132.01     33.72 o
   0   5  23      149.15      114.30     36.11 o
   1   5  23      127.72      108.24     40.10 o
   2   5  23      799.57      835.18     60.63 o
   3   5  23      912.99      966.18     42.65 o
   4   5  23      280.82      234.23     47.63 o
   5   5  23       26.98       12.78     23.57 o
   6   5  23       96.55       82.05     49.72 o
   7   5  23       31.67       81.81     41.32 o
   8   5  23        5.84       87.71     90.60 o
   9   5  23       68.31      163.53    165.10 o
  -9   6  23       84.13       32.22    280.83 o
  -8   6  23       20.27      165.43     74.02 o
  -7   6  23       13.89       12.17     39.57 o
  -6   6  23      217.87      104.13     51.91 o
  -5   6  23     1047.44     1009.07     56.69 o
  -4   6  23       81.80       93.39     37.77 o
  -3   6  23     1662.24     1584.09     67.91 o
  -2   6  23     1105.67     1232.90     60.89 o
  -1   6  23      286.45      286.23     46.07 o
   0   6  23       28.72       -7.64     34.55 o
   1   6  23      278.18      332.79     43.77 o
   2   6  23     1102.33     1142.65     51.54 o
   3   6  23     1653.62     1615.39     78.10 o
   4   6  23       88.64      101.07     50.46 o
   5   6  23     1049.45     1076.94     66.90 o
   6   6  23      216.27      121.97     41.36 o
   7   6  23       13.60       38.37     39.07 o
   8   6  23       20.13      212.48     93.93 o
   9   6  23       85.35      331.12    129.90 o
  -8   7  23       64.01      229.22     97.89 o
  -7   7  23       41.92        9.95     38.15 o
  -6   7  23      125.41       45.96     47.87 o
  -5   7  23      178.92      100.45     65.44 o
  -4   7  23       31.33       78.67     49.71 o
  -3   7  23     1153.40      951.22     71.45 o
  -2   7  23     2007.23     1932.35     76.54 o
  -1   7  23      628.15      639.61    131.56 o
   0   7  23       39.66        4.11     33.21 o
   1   7  23      635.47      656.92     52.43 o
   2   7  23     2004.38     1832.52     78.44 o
   3   7  23     1139.92     1133.25     71.86 o
   4   7  23       28.59       43.78     55.93 o
   5   7  23      182.70      106.39     43.67 o
   6   7  23      127.36       46.01     38.29 o
   7   7  23       41.45       31.16     52.45 o
   8   7  23       64.95      134.63     86.14 o
  -8   8  23        3.74       83.46    105.25 o
  -7   8  23        5.13       69.61     61.81 o
  -6   8  23       53.54      -16.99     55.71 o
  -5   8  23       54.90       99.07     64.42 o
  -4   8  23      340.95      297.37     52.36 o
  -3   8  23      212.66      208.00     55.70 o
  -2   8  23       28.62       44.83     49.80 o
  -1   8  23      246.40      164.75     59.90 o
   0   8  23      224.35      196.52     55.03 o
   1   8  23      250.52      297.70     49.57 o
   2   8  23       26.37       52.10     57.72 o
   3   8  23      211.54      198.18     69.43 o
   4   8  23      336.56      184.57     83.96 o
   5   8  23       55.26       55.07     65.62 o
   6   8  23       55.81       38.62     41.06 o
   7   8  23        5.79      121.98     71.52 o
   8   8  23        3.70      218.78    143.55 o
  -7   9  23      159.14      151.42    123.55 o
  -6   9  23       28.19       33.35     80.59 o
  -5   9  23      218.01      111.68     94.63 o
  -4   9  23      229.92      330.74     71.95 o
  -3   9  23      249.01      184.79     63.82 o
  -2   9  23      118.91       62.53     58.90 o
  -1   9  23       12.40       58.88     55.82 o
   0   9  23        5.85        5.24     44.51 o
   1   9  23       12.24       64.43     47.63 o
   2   9  23      123.23       93.13     62.22 o
   3   9  23      241.35      231.77    100.04 o
   4   9  23      223.74      176.07    154.96 o
   5   9  23      221.10      204.09    124.69 o
   6   9  23       27.03      -26.27     47.15 o
   7   9  23      160.20       95.17     68.11 o
  -6  10  23       26.46       88.73    118.31 o
  -5  10  23      100.00       88.59     71.17 o
  -4  10  23       96.24      250.85     87.37 o
  -3  10  23       54.25      107.12     63.79 o
  -2  10  23        7.18       48.08     66.19 o
  -1  10  23      123.91      104.39     56.38 o
   0  10  23      336.96      280.91     62.59 o
   1  10  23      126.69       64.19     67.81 o
   2  10  23        6.80      142.26     64.72 o
   3  10  23       52.85       61.68     70.44 o
   4  10  23       93.52       60.08     64.38 o
   5  10  23      102.53       39.52     64.74 o
   6  10  23       27.12       31.51     55.09 o
  -5  11  23        4.83       27.74     64.45 o
  -4  11  23       36.01       63.39     72.94 o
  -3  11  23       49.43      147.70     70.73 o
  -2  11  23       11.35       82.85     87.95 o
  -1  11  23       24.28      152.76     60.00 o
   0  11  23      216.01      139.28     65.42 o
   1  11  23       24.95       -8.74     67.40 o
   2  11  23       11.74       73.19     84.32 o
   3  11  23       46.45      125.88     72.75 o
   4  11  23       35.28      101.56     81.27 o
   5  11  23        4.35       92.81     68.17 o
  -4  12  23        6.37       54.06     81.13 o
  -3  12  23       98.27      153.80     75.06 o
  -2  12  23       32.09      182.91     83.57 o
  -1  12  23       18.55       85.67     68.37 o
   0  12  23        3.91       75.81     66.88 o
   1  12  23       18.61       87.55     74.89 o
   2  12  23       32.68       88.26     87.62 o
   3  12  23      101.61      103.92     81.10 o
   4  12  23        6.25      206.58    117.86 o
  -3  13  23      105.41      227.32     82.93 o
  -2  13  23      132.93      362.23     92.37 o
  -1  13  23       65.30      -70.14     74.46 o
   0  13  23        3.57       31.45     71.81 o
   1  13  23       65.91      109.64     79.30 o
   2  13  23      133.68      164.55     96.10 o
   3  13  23      107.06       53.10     91.85 o
   0   0  24     1986.61     2137.64    137.85 o
   1   0  24     4207.14     4212.14     79.24 o
   2   0  24      612.14      508.63     26.72 o
   3   0  24      125.86      113.33     59.26 o
   4   0  24       55.85       63.99     65.52 o
   5   0  24     3910.38     4188.63    298.73 o
   6   0  24       10.32      -58.98     78.60 o
   8   0  24        0.45      -88.50    102.31 o
   9   0  24       16.97      -10.89     79.26 o
  -9   1  24      117.91      239.30    145.13 o
  -8   1  24       33.31       13.98    106.33 o
  -7   1  24      408.48      238.00    254.89 o
  -6   1  24       85.44      114.32     70.66 o
  -5   1  24       74.45       58.85     61.47 o
  -4   1  24      442.20      416.72     87.80 o
  -3   1  24      631.65      671.23     31.93 o
  -2   1  24      402.32      345.52     24.27 o
  -1   1  24       15.89       24.13     15.83 o
   0   1  24      867.34      801.81     50.57 o
   1   1  24       16.04        8.53     16.13 o
   2   1  24      405.17      364.84     29.65 o
   3   1  24      618.38      571.71     28.92 o
   4   1  24      445.04      507.98     97.53 o
   5   1  24       72.94      127.72     75.34 o
   6   1  24       89.51      140.52     72.30 o
   7   1  24      409.77      521.60    210.60 o
   8   1  24       35.22      194.71    123.94 o
   9   1  24      117.46       96.76    115.24 o
  -9   2  24       61.49       -2.92    138.96 o
  -8   2  24       80.38      -18.75    102.10 o
  -7   2  24       93.32      140.04     88.64 o
  -6   2  24       48.39       81.10     64.52 o
  -5   2  24      322.89      339.76     76.67 o
  -4   2  24       25.49       22.05     17.48 o
  -3   2  24      125.55      176.66     23.68 o
  -2   2  24      971.20      954.57     33.72 o
  -1   2  24     1701.94     1619.45     47.81 o
   0   2  24        8.13       25.46     25.12 o
   1   2  24     1684.21     1638.54     46.47 o
   2   2  24      959.23      906.38     46.76 o
   3   2  24      123.24      158.10     22.93 o
   4   2  24       24.73       24.50     20.36 o
   5   2  24      319.36      325.86     73.47 o
   6   2  24       45.17      -28.47     61.82 o
   7   2  24       96.33      108.73     88.35 o
   8   2  24       82.31      143.11     84.56 o
   9   2  24       61.90       18.95     87.15 o
  -9   3  24       62.19      180.79    173.55 o
  -8   3  24       37.94      114.68     87.90 o
  -7   3  24      120.55       81.51     88.15 o
  -6   3  24      147.64      126.79     33.20 o
  -5   3  24       18.67       -0.46     30.32 o
  -4   3  24      215.26      253.68     14.82 o
  -3   3  24      140.58      138.66     26.05 o
  -2   3  24     2506.27     2495.15     68.21 o
  -1   3  24       89.41       62.60     29.88 o
   0   3  24       65.33      118.57     39.61 o
   1   3  24       85.42      112.89     22.46 o
   2   3  24     2531.55     2545.43     49.14 o
   3   3  24      140.20      128.32     17.98 o
   4   3  24      209.73      239.80     23.62 o
   5   3  24       18.28       22.17     31.13 o
   6   3  24      139.74      113.93     20.44 o
   7   3  24      122.29       61.14     36.53 o
   8   3  24       39.73       65.25     86.67 o
   9   3  24       60.92       80.05     98.89 o
  -9   4  24      146.73      454.61    144.36 o
  -8   4  24       13.75      113.32    105.75 o
  -7   4  24      168.96      112.35     54.82 o
  -6   4  24       54.22       40.98     27.30 o
  -5   4  24       43.87       55.54     24.48 o
  -4   4  24       32.96       35.41     23.31 o
  -3   4  24      152.97      156.75     34.96 o
  -2   4  24     1042.97     1095.42     50.28 o
  -1   4  24     4001.07     4001.29     78.10 o
   0   4  24      236.00      293.06     33.53 o
   1   4  24     4004.97     4002.87     85.76 o
   2   4  24     1080.75     1152.68     45.42 o
   3   4  24      158.99      173.11     23.10 o
   4   4  24       29.23       21.87     18.10 o
   5   4  24       43.16       62.84     20.65 o
   6   4  24       51.19       67.71     28.15 o
   7   4  24      170.48      167.01     45.78 o
   8   4  24       13.20       61.85     88.07 o
   9   4  24      144.40      282.39    156.48 o
  -9   5  24       19.06      -38.11    267.41 o
  -8   5  24       58.40       54.57    165.99 o
  -7   5  24      138.74      135.63     74.28 o
  -6   5  24      147.66      106.20     27.55 o
  -5   5  24      771.20      874.71     56.49 o
  -4   5  24     1042.28      945.41     51.05 o
  -3   5  24       27.81       63.13     37.14 o
  -2   5  24      805.19      806.64     49.64 o
  -1   5  24      595.80      530.33     43.67 o
   0   5  24      265.19      309.53     36.99 o
   1   5  24      579.24      629.27     47.29 o
   2   5  24      795.80      800.29     42.41 o
   3   5  24       28.90       72.87     25.99 o
   4   5  24     1031.78      974.52     39.42 o
   5   5  24      774.78      763.75     43.32 o
   6   5  24      140.92       71.10     51.07 o
   7   5  24      137.73      100.53     43.06 o
   8   5  24       60.78      143.77     94.18 o
   9   5  24       19.30      236.13    179.18 o
  -8   6  24       45.55      218.91    100.70 o
  -7   6  24       47.99       75.91     63.60 o
  -6   6  24       23.82       16.30     46.56 o
  -5   6  24      285.28      289.45     60.96 o
  -4   6  24       13.28       47.20     50.55 o
  -3   6  24      350.58      312.21     57.99 o
  -2   6  24      119.56      100.88     40.47 o
  -1   6  24      797.06      748.04     53.36 o
   0   6  24       84.44      121.47     52.52 o
   1   6  24      805.64      778.67     51.74 o
   2   6  24      113.47      118.30     43.58 o
   3   6  24      338.73      217.43     54.92 o
   4   6  24       12.90      110.44     42.87 o
   5   6  24      289.58      261.75     45.09 o
   6   6  24       25.09       79.60     46.83 o
   7   6  24       47.16       14.29     40.36 o
   8   6  24       45.60      -11.66     96.95 o
  -8   7  24        5.15      230.09    146.20 o
  -7   7  24      152.63       -2.63     84.86 o
  -6   7  24        3.69       31.53     40.18 o
  -5   7  24       89.82       20.69     55.13 o
  -4   7  24      191.49      236.07     46.88 o
  -3   7  24      427.93      503.91     56.39 o
  -2   7  24      182.75      165.15     54.07 o
  -1   7  24     1698.25     1665.92     74.99 o
   0   7  24      456.14      458.61     67.50 o
   1   7  24     1715.02     1715.42     66.77 o
   2   7  24      186.72      224.87     43.25 o
   3   7  24      431.35      380.70    100.26 o
   4   7  24      193.09      107.45     51.24 o
   5   7  24       93.53       19.82     40.23 o
   6   7  24        3.11       59.09     48.30 o
   7   7  24      151.78       71.95     48.64 o
   8   7  24        4.83       92.66    106.49 o
  -8   8  24       17.32      116.33    128.23 o
  -7   8  24       70.68       21.93     76.45 o
  -6   8  24       61.67      100.27     98.11 o
  -5   8  24      191.77      186.40     73.19 o
  -4   8  24       18.62      -22.88     38.49 o
  -3   8  24      657.82      633.10     77.11 o
  -2   8  24       74.49       39.59     48.31 o
  -1   8  24      586.50      617.71     68.27 o
   0   8  24        0.01       17.14     46.42 o
   1   8  24      595.99      673.49     69.23 o
   2   8  24       80.37       14.83     43.19 o
   3   8  24      650.48      710.33     91.96 o
   4   8  24       17.52       -4.53     64.47 o
   5   8  24      194.41      125.80     66.38 o
   6   8  24       61.51       86.20     75.06 o
   7   8  24       69.04       48.88     55.25 o
   8   8  24       18.18       12.61    124.48 o
  -7   9  24        1.43      -58.60     75.52 o
  -6   9  24       10.78       48.36     84.06 o
  -5   9  24       11.97       59.48     57.43 o
  -4   9  24       20.64       50.08     52.98 o
  -3   9  24       62.99       86.12     60.85 o
  -2   9  24        1.92        8.13     47.34 o
  -1   9  24      188.18      277.81     62.04 o
   0   9  24      245.06      202.50     62.60 o
   1   9  24      191.35      259.12     60.21 o
   2   9  24        1.72      -43.78     47.87 o
   3   9  24       62.09       62.94     57.81 o
   4   9  24       22.13      -22.58     46.50 o
   5   9  24       11.01        4.10     55.81 o
   6   9  24       10.98       42.09     58.81 o
   7   9  24        1.84       10.35     48.19 o
  -6  10  24      102.43       75.38     79.02 o
  -5  10  24       74.59       60.76     76.24 o
  -4  10  24       27.75       47.80     67.78 o
  -3  10  24      118.09      196.37     61.07 o
  -2  10  24       32.72       36.53     52.89 o
  -1  10  24       15.78       35.65     54.14 o
   0  10  24       33.00      -10.09     47.16 o
   1  10  24       17.35       -8.94     51.47 o
   2  10  24       32.46       63.55     72.26 o
   3  10  24      113.86      116.03    122.58 o
   4  10  24       27.53       48.17     66.17 o
   5  10  24       75.88       60.57     61.50 o
   6  10  24      104.07       91.78     57.79 o
  -5  11  24      199.83      231.70     87.34 o
  -4  11  24       30.99      124.15     70.08 o
  -3  11  24       54.77      100.46     77.90 o
  -2  11  24       37.71      122.76     64.00 o
  -1  11  24        0.99       31.50     56.16 o
   0  11  24      527.58      487.47     81.90 o
   1  11  24        0.99      -15.41     51.00 o
   2  11  24       36.62        8.94     65.29 o
   3  11  24       54.67      150.70     70.95 o
   4  11  24       29.41       64.97     93.76 o
   5  11  24      201.90      161.55     96.62 o
  -4  12  24       29.71      113.70     71.38 o
  -3  12  24      109.42      220.60    143.02 o
  -2  12  24       97.73      250.57     85.64 o
  -1  12  24       64.78      197.49     76.47 o
   0  12  24        2.73      -15.19     63.59 o
   1  12  24       62.72       25.37     72.62 o
   2  12  24      100.48      169.18    112.56 o
   3  12  24      107.66      144.24     83.53 o
   4  12  24       29.61      -25.08     86.05 o
  -2  13  24       25.38      246.55     93.24 o
  -1  13  24       65.48      141.07     86.40 o
   0  13  24       46.24      135.55     79.03 o
   1  13  24       65.54      133.71     84.15 o
   2  13  24       26.27       80.34     99.48 o
   1   0  25     6922.49     7356.11    103.20 o
   2   0  25      197.26      229.72     20.06 o
   3   0  25      251.62      321.23     89.89 o
   4   0  25      114.81      197.85     74.58 o
   5   0  25     1496.64     1420.62    186.49 o
   6   0  25     1310.02     1475.70    130.80 o
   8   0  25       28.34       90.33    145.60 o
   9   0  25       45.65      240.02    146.51 o
  -9   1  25       83.32      306.47    177.57 o
  -8   1  25       32.65       62.05     99.81 o
  -6   1  25      425.47      343.05    102.26 o
  -5   1  25      621.39      726.41     83.45 o
  -4   1  25      327.56      440.99     74.89 o
  -3   1  25      582.70      709.85     49.44 o
  -2   1  25      778.77      785.92     26.54 o
  -1   1  25      206.77      203.93     20.93 o
   0   1  25      100.23      127.13     21.51 o
   1   1  25      199.08      195.60     21.94 o
   2   1  25      777.17      831.39     28.66 o
   3   1  25      594.33      616.70     31.37 o
   4   1  25      320.86      347.96     97.21 o
   5   1  25      629.61      568.92    103.31 o
   6   1  25      423.32      418.81     83.64 o
   7   1  25       98.53       80.43    112.05 o
   8   1  25       32.24       56.77     98.99 o
   9   1  25       83.81      124.18    113.49 o
  -9   2  25       13.90      -68.91    136.23 o
  -8   2  25       22.10       89.56    107.46 o
  -7   2  25       51.17       44.38     83.95 o
  -6   2  25      171.79      137.19     85.10 o
  -5   2  25     2200.65     2145.75    116.18 o
  -4   2  25      318.09      293.52     23.22 o
  -3   2  25      908.38      925.92     50.52 o
  -2   2  25       31.95       59.91     22.39 o
  -1   2  25     5409.61     5637.93    107.24 o
   0   2  25      469.13      495.29     29.67 o
   1   2  25     5451.93     5731.34     82.48 o
   2   2  25       28.69       70.00     25.26 o
   3   2  25      891.71      855.34     42.51 o
   4   2  25      317.21      297.13     24.92 o
   5   2  25     2197.44     2317.45    114.80 o
   6   2  25      174.10      120.83     72.33 o
   7   2  25       50.00       40.54     95.51 o
   8   2  25       22.45      183.70    127.03 o
   9   2  25       14.11      141.69    154.75 o
  -9   3  25       68.59      149.11    199.59 o
  -8   3  25       20.49      101.39     91.40 o
  -7   3  25      369.46      261.65    123.28 o
  -6   3  25      180.07      166.16     64.73 o
  -5   3  25      224.23      212.20     56.88 o
  -4   3  25      279.58      241.58     21.92 o
  -3   3  25     1061.86     1112.93     35.69 o
  -2   3  25     1378.59     1479.68     46.73 o
  -1   3  25      319.13      353.20     37.18 o
   0   3  25      959.27      922.24     45.88 o
   1   3  25      331.50      387.81     31.01 o
   2   3  25     1397.39     1464.89     44.06 o
   3   3  25     1041.13     1144.59     44.13 o
   4   3  25      277.86      274.65     22.37 o
   5   3  25      217.47      234.96     22.38 o
   6   3  25      179.09      161.41     33.19 o
   7   3  25      370.37      275.48    135.59 o
   8   3  25       19.40      116.28     99.08 o
   9   3  25       69.24      320.73    139.17 o
  -9   4  25      135.66      202.04    132.10 o
  -8   4  25       26.71      126.04     98.34 o
  -7   4  25       14.71      -19.90     40.44 o
  -6   4  25       26.18      -26.31     30.47 o
  -5   4  25      501.32      463.92     40.42 o
  -4   4  25      194.06      190.58     25.18 o
  -3   4  25     2293.90     2256.96     58.82 o
  -2   4  25       23.64       27.24     27.05 o
  -1   4  25      770.41      768.49     50.96 o
   0   4  25       86.09      128.87     29.87 o
   1   4  25      793.88      792.99     42.09 o
   2   4  25       22.92       -5.73     21.13 o
   3   4  25     2300.34     2428.37     62.22 o
   4   4  25      196.18      216.58     22.66 o
   5   4  25      498.89      538.59     36.11 o
   6   4  25       26.07       10.84     30.32 o
   7   4  25       14.50       60.15     68.92 o
   8   4  25       26.57      129.20     94.48 o
   9   4  25      137.90      114.23    119.19 o
  -9   5  25       30.30       72.93    127.99 o
  -8   5  25       23.68      158.48    111.44 o
  -7   5  25      499.67      425.01    111.53 o
  -6   5  25      401.91      359.57     40.43 o
  -5   5  25      588.50      712.02     54.00 o
  -4   5  25      238.69      210.03     34.84 o
  -3   5  25      188.67      180.89     36.34 o
  -2   5  25      685.13      660.50     53.74 o
  -1   5  25      582.06      608.23     47.42 o
   0   5  25       10.67      -10.05     29.67 o
   1   5  25      569.92      589.63     47.98 o
   2   5  25      699.64      651.26     54.47 o
   3   5  25      180.61      143.69     31.11 o
   4   5  25      236.48      212.49     34.66 o
   5   5  25      591.49      614.59     36.56 o
   6   5  25      400.77      439.46     75.55 o
   7   5  25      500.44      395.08     79.68 o
   8   5  25       22.19      304.54    252.33 o
   9   5  25       29.62       58.53    145.75 o
  -8   6  25       29.74      -64.69    102.99 o
  -7   6  25       30.45       80.06     55.00 o
  -6   6  25       15.07       75.70     59.09 o
  -5   6  25      391.57      312.39     52.82 o
  -4   6  25        7.20       13.62     34.54 o
  -3   6  25     2254.42     2353.66     86.81 o
  -2   6  25      135.45      179.92     44.58 o
  -1   6  25      145.25      152.45     39.77 o
   0   6  25      355.58      318.41     45.36 o
   1   6  25      153.20      161.01     40.52 o
   2   6  25      142.77      170.27     40.21 o
   3   6  25     2247.49     2341.40     83.33 o
   4   6  25        8.54       68.22     35.65 o
   5   6  25      397.69      359.01     51.21 o
   6   6  25       17.14        3.93     44.68 o
   7   6  25       31.17       26.97     45.84 o
   8   6  25       30.39     -114.17    114.17 o
  -8   7  25       34.01      252.09    178.22 o
  -7   7  25      107.72       26.70     61.53 o
  -6   7  25      123.89       86.99     83.60 o
  -5   7  25      274.38      159.27     61.00 o
  -4   7  25      722.40      739.44    113.38 o
  -3   7  25      414.40      374.52     61.02 o
  -2   7  25      804.95      757.72     57.13 o
  -1   7  25       97.17      104.69     43.36 o
   0   7  25       79.80       65.03     49.89 o
   1   7  25       98.96      116.36     41.94 o
   2   7  25      815.86      687.13     53.14 o
   3   7  25      419.66      305.43     98.58 o
   4   7  25      709.46      732.73     59.61 o
   5   7  25      280.14      254.52    130.33 o
   6   7  25      125.03       85.23     69.12 o
   7   7  25      108.67      124.03     76.02 o
   8   7  25       32.14      221.84    113.47 o
  -7   8  25       20.90       54.53     83.94 o
  -6   8  25       34.81       86.11    100.19 o
  -5   8  25       28.03       16.87     54.93 o
  -4   8  25       23.64       42.24     44.08 o
  -3   8  25      194.44      223.08     60.24 o
  -2   8  25      282.95      250.77     57.55 o
  -1   8  25       46.63       54.99     47.28 o
   0   8  25       14.50       22.51     43.28 o
   1   8  25       44.06       65.97     43.30 o
   2   8  25      271.63      207.08     48.81 o
   3   8  25      185.75      111.01     58.98 o
   4   8  25       24.84        5.87     44.69 o
   5   8  25       28.61      -47.38     54.97 o
   6   8  25       36.76       -7.14     36.58 o
   7   8  25       21.26       42.56     63.17 o
  -7   9  25       11.13      171.25    144.87 o
  -6   9  25       53.47       83.38     74.54 o
  -5   9  25       56.09       75.68     57.88 o
  -4   9  25       89.38      189.96     56.34 o
  -3   9  25       73.87       52.33     59.93 o
  -2   9  25      452.39      431.29     64.41 o
  -1   9  25      215.51      171.05     58.28 o
   0   9  25       10.16       22.16     48.50 o
   1   9  25      220.78      194.48     57.34 o
   2   9  25      454.30      319.93    104.03 o
   3   9  25       78.46      120.71     56.76 o
   4   9  25       91.66      129.60     92.52 o
   5   9  25       58.38       89.36     58.09 o
   6   9  25       52.20       16.78     53.94 o
   7   9  25       12.05       20.60     65.67 o
  -6  10  25       10.06       -2.11     69.82 o
  -5  10  25       97.58      213.14    213.52 o
  -4  10  25       42.24       41.45     60.17 o
  -3  10  25       19.26       85.84     66.94 o
  -2  10  25        2.05      -13.96     51.64 o
  -1  10  25      219.37      213.57     65.36 o
   0  10  25        2.08        9.31     52.28 o
   1  10  25      215.49      315.51     75.35 o
   2  10  25        2.29       93.02     77.58 o
   3  10  25       21.40       91.43     70.95 o
   4  10  25       42.42       74.27     64.67 o
   5  10  25       92.77      113.28     66.11 o
   6  10  25       10.07       25.48     52.50 o
  -5  11  25       46.90       13.58    146.54 o
  -4  11  25       34.26       -2.90     70.97 o
  -3  11  25      107.87      100.96     62.52 o
  -2  11  25       32.95      -10.79     56.47 o
  -1  11  25       96.20      130.51     68.12 o
   0  11  25      126.62      174.10     91.22 o
   1  11  25       98.38      109.59     66.13 o
   2  11  25       33.49        7.27     57.51 o
   3  11  25      110.10       -5.45     70.50 o
   4  11  25       33.48      159.39     85.25 o
   5  11  25       47.75      112.31     83.90 o
  -4  12  25      136.14      285.97     84.41 o
  -3  12  25       74.65      222.58     86.50 o
  -2  12  25        1.03      -76.24     76.24 o
  -1  12  25       46.02      189.65     86.30 o
   0  12  25        5.01       55.31     75.50 o
   1  12  25       45.09      105.88     76.40 o
   2  12  25        0.83       27.30     76.25 o
   3  12  25       73.91       87.85     98.84 o
   4  12  25      135.79       72.59     87.72 o
  -2  13  25       10.65       86.13     84.01 o
  -1  13  25      105.39      310.90    101.38 o
   0  13  25       48.41      122.26     86.63 o
   1  13  25      105.08      159.57     84.16 o
   2  13  25       10.98      127.14     76.39 o
   0   0  26      513.11      469.48     50.22 o
   1   0  26       24.29        4.97     26.85 o
   2   0  26     2260.25     2366.71     46.31 o
   3   0  26        9.22       47.52     59.29 o
   4   0  26      858.43      957.45    192.40 o
   5   0  26      910.92     1041.21    173.62 o
   6   0  26       95.62       49.56     81.46 o
   8   0  26       72.09      205.81    133.48 o
   9   0  26        7.10      157.56    111.72 o
  -9   1  26      159.61      348.72    161.40 o
  -8   1  26       48.60      142.09    140.97 o
  -6   1  26      534.91      505.27    139.36 o
  -5   1  26      106.15       67.31     61.82 o
  -4   1  26      729.40      772.92     87.82 o
  -3   1  26      207.06      205.63     12.52 o
  -2   1  26      218.06      245.79     22.48 o
  -1   1  26      197.39      223.98     24.89 o
   0   1  26      208.53      249.99     28.99 o
   1   1  26      205.85      219.90     24.53 o
   2   1  26      224.11      278.56     26.22 o
   3   1  26      208.45      281.59     26.86 o
   4   1  26      746.05      936.99    113.12 o
   5   1  26      105.18        1.38     73.94 o
   6   1  26      544.92      629.01     92.00 o
   7   1  26       55.38       31.57    123.47 o
   8   1  26       47.74       88.33    109.33 o
   9   1  26      160.97      141.94    136.24 o
  -9   2  26       69.67     -103.16    271.79 o
  -8   2  26       13.77      256.77    244.84 o
  -7   2  26       18.03       -0.30     83.40 o
  -6   2  26       50.47       29.63     78.49 o
  -5   2  26      155.64      140.07     72.74 o
  -4   2  26      586.34      529.63     36.81 o
  -3   2  26      372.14      375.64     40.19 o
  -2   2  26      130.94      182.68     26.43 o
  -1   2  26      987.43     1102.74     36.51 o
   0   2  26     1276.78     1315.59     37.14 o
   1   2  26      979.19     1086.77     34.98 o
   2   2  26      120.28      178.85     22.25 o
   3   2  26      364.87      363.65     33.32 o
   4   2  26      607.70      593.62     28.29 o
   5   2  26      157.13      232.71     71.22 o
   6   2  26       51.33       64.41     67.74 o
   7   2  26       19.16      134.00    147.17 o
   8   2  26       13.18      158.51    109.05 o
   9   2  26       70.66      185.35    207.33 o
  -9   3  26      138.05      -91.20    182.90 o
  -8   3  26      103.13      152.71    146.34 o
  -7   3  26      312.93      351.18    200.28 o
  -6   3  26       90.01       93.31     77.85 o
  -5   3  26      962.66     1093.64     49.30 o
  -4   3  26      333.91      276.59     31.83 o
  -3   3  26      361.68      311.19     29.12 o
  -2   3  26      418.91      421.22     35.15 o
  -1   3  26      452.94      452.79     36.91 o
   0   3  26     2072.34     2232.29     60.42 o
   1   3  26      437.80      513.70     41.83 o
   2   3  26      418.90      427.20     29.36 o
   3   3  26      367.29      421.55     22.99 o
   4   3  26      337.56      276.80     26.91 o
   5   3  26      938.19     1016.86     57.18 o
   6   3  26       88.26       60.04     41.88 o
   7   3  26      309.54      336.72    146.09 o
   8   3  26      101.17      215.54    164.94 o
   9   3  26      139.40      196.03    103.55 o
  -9   4  26        4.50      161.98    308.69 o
  -8   4  26        2.25       51.86     91.19 o
  -7   4  26       94.03       54.92     30.50 o
  -6   4  26      146.16      175.28     35.84 o
  -5   4  26      251.29      245.27     25.67 o
  -4   4  26      551.83      648.57     35.00 o
  -3   4  26     2626.81     2700.21     64.54 o
  -2   4  26     2205.20     2428.27     74.24 o
  -1   4  26      864.94      906.15     47.37 o
   0   4  26        4.40       12.83     27.86 o
   1   4  26      872.43      915.10     47.94 o
   2   4  26     2217.80     2343.67     60.80 o
   3   4  26     2648.77     2774.75     58.14 o
   4   4  26      551.92      570.09     37.10 o
   5   4  26      246.02      244.60     39.59 o
   6   4  26      142.48      205.28     26.18 o
   7   4  26       94.80      116.33     42.86 o
   8   4  26        2.25       44.41     86.75 o
   9   4  26        4.40       59.52    115.60 o
  -9   5  26      155.06      257.59    145.75 o
  -8   5  26       53.57       29.37    132.86 o
  -7   5  26      122.68       54.04     45.17 o
  -6   5  26      857.04      715.65     86.94 o
  -5   5  26      693.54      713.67     53.52 o
  -4   5  26       59.67       45.45     29.17 o
  -3   5  26      762.57      745.99     46.54 o
  -2   5  26      676.78      783.83     60.69 o
  -1   5  26       38.84       42.81     34.93 o
   0   5  26      421.55      468.46     44.69 o
   1   5  26       41.68       67.63     33.22 o
   2   5  26      658.09      736.87     46.42 o
   3   5  26      753.54      811.19     47.83 o
   4   5  26       60.16       33.70     26.43 o
   5   5  26      671.12      688.02     42.63 o
   6   5  26      855.41      780.45     81.29 o
   7   5  26      123.34      133.93     69.96 o
   8   5  26       50.58      199.25    101.87 o
   9   5  26      154.89       87.66    164.41 o
  -8   6  26       38.36      203.33    111.63 o
  -7   6  26      171.23      110.23     75.17 o
  -6   6  26       17.51       -8.43     31.55 o
  -5   6  26       12.46       11.45     35.15 o
  -4   6  26      108.90      136.03     46.37 o
  -3   6  26      793.98      812.75     60.52 o
  -2   6  26      157.36      121.74     39.71 o
  -1   6  26      189.39      168.72     40.17 o
   0   6  26     1198.63     1199.66     66.18 o
   1   6  26      189.20      167.53     39.25 o
   2   6  26      161.04      144.36     36.21 o
   3   6  26      804.13      753.14     51.05 o
   4   6  26      110.13       94.35     34.79 o
   5   6  26       12.93       38.88     31.58 o
   6   6  26       17.08       30.46     29.84 o
   7   6  26      175.00      145.90     61.88 o
   8   6  26       38.61       64.86    116.89 o
  -8   7  26      133.92      472.66    152.35 o
  -7   7  26       63.17       -9.86     58.24 o
  -6   7  26        3.83       32.80     44.23 o
  -5   7  26       92.43        3.28     48.41 o
  -4   7  26      454.23      452.69     54.86 o
  -3   7  26       92.93       45.68     60.05 o
  -2   7  26      171.43      171.92     52.37 o
  -1   7  26     1407.83     1358.13     66.24 o
   0   7  26     1158.65     1100.68     73.51 o
   1   7  26     1404.64     1338.93     72.94 o
   2   7  26      159.79      202.69     46.63 o
   3   7  26       91.46       63.41     36.24 o
   4   7  26      458.64      463.78     74.15 o
   5   7  26       90.99       60.24     41.41 o
   6   7  26        3.73       28.94     36.84 o
   7   7  26       63.56       40.45     55.94 o
   8   7  26      132.15      238.55    121.24 o
  -7   8  26       43.27       92.26     99.08 o
  -6   8  26       70.12       71.16     87.77 o
  -5   8  26       60.50       17.76     46.75 o
  -4   8  26       70.30       69.31     52.27 o
  -3   8  26      185.38      234.35     55.01 o
  -2   8  26      208.85      168.13     51.82 o
  -1   8  26      353.21      213.07     68.93 o
   0   8  26      164.95      151.71     48.52 o
   1   8  26      359.05      360.82     52.39 o
   2   8  26      209.96      162.08     56.23 o
   3   8  26      187.71      112.82     50.53 o
   4   8  26       67.99      189.00     70.39 o
   5   8  26       62.60       72.24     67.98 o
   6   8  26       72.56       24.79     41.22 o
   7   8  26       42.43      147.30    122.32 o
  -7   9  26       30.92      158.70    119.71 o
  -6   9  26       63.96       80.63     81.26 o
  -5   9  26        8.87       11.27     49.77 o
  -4   9  26      237.33      115.44     63.23 o
  -3   9  26      367.91      496.88     76.36 o
  -2   9  26       47.16        0.89     64.39 o
  -1   9  26      318.63      336.72     58.38 o
   0   9  26       67.31       58.03     49.17 o
   1   9  26      326.98      232.39     62.46 o
   2   9  26       43.79       43.72     46.43 o
   3   9  26      363.63      242.43     88.69 o
   4   9  26      238.57      161.95     72.87 o
   5   9  26        8.63      -24.96     55.05 o
   6   9  26       64.13       63.95     55.02 o
   7   9  26       31.92      106.26    113.93 o
  -6  10  26       87.66       20.23     87.97 o
  -5  10  26       70.42      122.08    241.31 o
  -4  10  26       38.51      185.64     81.95 o
  -3  10  26       13.13      105.19    101.41 o
  -2  10  26      272.78      247.27     69.40 o
  -1  10  26      203.14      232.52     72.37 o
   0  10  26       12.68      -14.33     48.77 o
   1  10  26      207.84      191.12     65.72 o
   2  10  26      278.13      170.34     60.07 o
   3  10  26       12.68      131.86     68.88 o
   4  10  26       39.27       46.42     64.54 o
   5  10  26       69.93       76.93     94.31 o
   6  10  26       87.14       43.88     62.80 o
  -5  11  26       51.14      197.40    104.35 o
  -4  11  26      123.29      192.23     84.38 o
  -3  11  26       24.22      129.48     68.00 o
  -2  11  26       25.69      293.39    110.78 o
  -1  11  26       33.85      -10.72     59.47 o
   0  11  26       35.30      186.46     89.96 o
   1  11  26       35.31       42.32     57.84 o
   2  11  26       25.84       36.72     63.79 o
   3  11  26       24.83      216.96     86.25 o
   4  11  26      123.39      -30.51     76.89 o
   5  11  26       51.29      106.33     79.36 o
  -4  12  26        0.51      114.24     83.04 o
  -3  12  26       21.95       77.62     61.79 o
  -2  12  26        6.02      149.61     83.42 o
  -1  12  26      169.82      224.81     84.49 o
   0  12  26       11.33      225.43     95.91 o
   1  12  26      168.36      172.95     81.30 o
   2  12  26        5.70       22.98     70.36 o
   3  12  26       21.17      -68.81     68.81 o
   4  12  26        0.52      111.43     93.05 o
  -2  13  26       82.19      282.79    100.71 o
  -1  13  26        4.88       18.93     86.12 o
   0  13  26        6.49       74.38     80.23 o
   1  13  26        4.12      157.42     76.56 o
   2  13  26       84.96      170.83     82.81 o
   1   0  27     1409.35     1432.51     39.78 o
   2   0  27      561.64      598.42     27.23 o
   3   0  27     2343.21     2212.10    117.56 o
   4   0  27      878.21      921.49    104.37 o
   5   0  27      706.92      698.25    125.37 o
   6   0  27        0.50       27.94     81.02 o
   8   0  27      116.60      364.47    130.36 o
   9   0  27       13.50      123.25    101.04 o
  -9   1  27       60.58      261.34    289.23 o
  -8   1  27      170.31      143.90    147.86 o
  -6   1  27       59.36      125.40     92.93 o
  -5   1  27      408.66      415.76     81.38 o
  -4   1  27      127.67       22.65     52.31 o
  -3   1  27      766.30      745.27     26.69 o
  -2   1  27      193.27      162.17     21.19 o
  -1   1  27     1385.27     1353.59     35.10 o
   0   1  27       66.67       43.53     22.47 o
   1   1  27     1388.00     1439.59     40.71 o
   2   1  27      196.24      205.59     23.25 o
   3   1  27      755.06      728.78     28.52 o
   4   1  27      131.97        9.19     76.95 o
   5   1  27      412.81      352.04    118.55 o
   6   1  27       62.02      121.68     75.66 o
   7   1  27       76.12       61.65     90.53 o
   8   1  27      172.19      197.02    158.37 o
   9   1  27       60.51      118.56    138.61 o
  -8   2  27       72.73      114.71    109.00 o
  -7   2  27       64.81       60.58     72.21 o
  -6   2  27      491.25      514.79     94.78 o
  -5   2  27      614.12      686.74    102.88 o
  -4   2  27      139.56      117.19     11.86 o
  -3   2  27      153.54      161.33     26.37 o
  -2   2  27      338.83      396.30     30.53 o
  -1   2  27      665.56      733.81     39.60 o
   0   2  27       44.51       44.10     26.02 o
   1   2  27      639.90      702.88     34.07 o
   2   2  27      342.17      387.86     26.50 o
   3   2  27      152.57      144.06     20.75 o
   4   2  27      138.22      131.64     18.13 o
   5   2  27      612.72      549.17     85.02 o
   6   2  27      490.41      511.96     91.41 o
   7   2  27       67.06      -64.94     80.88 o
   8   2  27       72.13      -12.05     96.47 o
   9   2  27       47.11      271.51    260.77 o
  -9   3  27       96.80     -118.15    178.48 o
  -8   3  27      193.37      252.46    114.18 o
  -7   3  27       24.02      -84.25     84.25 o
  -6   3  27      736.07      682.72    104.34 o
  -5   3  27       24.44       14.95     17.75 o
  -4   3  27      611.50      703.94     53.36 o
  -3   3  27      463.03      464.99     44.19 o
  -2   3  27     1415.41     1427.16     45.48 o
  -1   3  27     1138.83     1207.99     49.64 o
   0   3  27     1160.12     1139.43     56.88 o
   1   3  27     1126.22     1151.12     44.64 o
   2   3  27     1388.67     1411.11     54.00 o
   3   3  27      467.38      529.22     22.36 o
   4   3  27      603.37      577.81     21.62 o
   5   3  27       26.01       36.44     34.76 o
   6   3  27      746.86      970.25    115.64 o
   7   3  27       25.44      -18.46     81.66 o
   8   3  27      197.21      199.87    200.57 o
   9   3  27       94.81      133.96    101.68 o
  -9   4  27       88.50      -65.47    124.59 o
  -8   4  27       23.10       70.63    100.19 o
  -7   4  27       21.50       35.58     66.62 o
  -6   4  27      220.78      279.63     38.27 o
  -5   4  27       48.03       33.61     16.40 o
  -4   4  27      537.50      481.54     34.88 o
  -3   4  27      191.00      155.71     33.81 o
  -2   4  27      536.64      522.06     40.45 o
  -1   4  27      406.49      481.34     69.74 o
   0   4  27     3059.10     2949.67     70.04 o
   1   4  27      399.27      428.68     50.64 o
   2   4  27      531.94      488.83     37.45 o
   3   4  27      191.36      160.65     25.04 o
   4   4  27      524.93      490.85     42.14 o
   5   4  27       47.91       43.41     30.62 o
   6   4  27      221.72      211.62     32.35 o
   7   4  27       20.07       26.53     27.05 o
   8   4  27       24.35      123.86    138.24 o
   9   4  27       89.03      132.50     98.77 o
  -8   5  27      122.37      146.98    113.13 o
  -7   5  27      120.59       16.84     54.64 o
  -6   5  27       13.60        9.59     23.33 o
  -5   5  27      276.80      297.96     39.84 o
  -4   5  27      599.10      623.45     47.97 o
  -3   5  27      166.21      138.90     34.93 o
  -2   5  27      212.00      280.35     46.61 o
  -1   5  27       34.12       53.84     34.33 o
   0   5  27     2119.79     2264.53     66.26 o
   1   5  27       31.77        9.46     31.94 o
   2   5  27      207.18      201.44     41.18 o
   3   5  27      168.59      140.65     36.67 o
   4   5  27      594.25      612.91     40.03 o
   5   5  27      280.79      275.23     47.50 o
   6   5  27       14.56        4.24     16.61 o
   7   5  27      119.46       67.36     42.96 o
   8   5  27      126.37       85.32    100.43 o
  -8   6  27       18.42       41.39    137.52 o
  -7   6  27       40.21       68.70     68.00 o
  -6   6  27       15.01       64.90     64.07 o
  -5   6  27      229.28      150.76     41.73 o
  -4   6  27      336.28      330.51     62.35 o
  -3   6  27      706.58      680.36     54.64 o
  -2   6  27      794.87      886.47     54.08 o
  -1   6  27      746.97      819.06     56.16 o
   0   6  27     1203.59     1098.76     59.73 o
   1   6  27      749.58      796.79     57.17 o
   2   6  27      785.58      802.94     53.79 o
   3   6  27      718.44      761.48     67.91 o
   4   6  27      340.27      292.10     40.38 o
   5   6  27      226.76      173.42     39.16 o
   6   6  27       15.16       35.11     34.69 o
   7   6  27       37.58       59.27     67.61 o
   8   6  27       18.46      139.94    147.45 o
  -8   7  27       16.70      211.47    159.40 o
  -7   7  27       45.50       -9.21     51.27 o
  -6   7  27       41.71       23.14     52.46 o
  -5   7  27      432.85      492.97     56.28 o
  -4   7  27       19.54       73.31     46.10 o
  -3   7  27      740.02      777.44     75.23 o
  -2   7  27      856.33      882.12     69.18 o
  -1   7  27      305.68      229.62     49.58 o
   0   7  27      974.23      998.20     66.81 o
   1   7  27      320.23      341.16     51.88 o
   2   7  27      853.08      934.82     56.95 o
   3   7  27      735.08      808.64     52.04 o
   4   7  27       19.68       -7.95     32.10 o
   5   7  27      438.14      184.11    107.14 o
   6   7  27       41.32       53.54     30.77 o
   7   7  27       46.57       11.70     46.77 o
   8   7  27       16.63       40.10    107.05 o
  -7   8  27       18.58       48.45     94.11 o
  -6   8  27       10.91       18.28     51.47 o
  -5   8  27       15.24       59.97     92.27 o
  -4   8  27        5.38       32.07     45.43 o
  -3   8  27      700.26      656.28     85.91 o
  -2   8  27     1094.94     1105.04     71.91 o
  -1   8  27      158.45      172.10     57.53 o
   0   8  27      127.34      125.83     51.18 o
   1   8  27      161.39      181.23     52.74 o
   2   8  27     1100.51     1199.68     72.84 o
   3   8  27      704.74      692.68    126.77 o
   4   8  27        4.69       56.62     51.06 o
   5   8  27       14.96      -23.65     52.87 o
   6   8  27       10.48       15.27     41.21 o
   7   8  27       17.64       77.67     64.90 o
  -7   9  27       24.77      -41.01     68.20 o
  -6   9  27       29.17      -61.40     61.40 o
  -5   9  27       65.99      225.43    117.67 o
  -4   9  27       82.74       12.09     49.73 o
  -3   9  27       74.03      146.61     69.90 o
  -2   9  27        3.40       64.97     53.16 o
  -1   9  27       26.36       53.57     54.32 o
   0   9  27      509.20      475.33     64.78 o
   1   9  27       29.18       87.82     52.63 o
   2   9  27        4.10       -2.76     47.56 o
   3   9  27       75.80      203.65    109.83 o
   4   9  27       79.01       19.44     50.30 o
   5   9  27       65.87       13.91     57.09 o
   6   9  27       28.94       45.38     57.20 o
   7   9  27       24.45       11.40     81.58 o
  -6  10  27       14.72       10.61     56.16 o
  -5  10  27       50.19       88.66    208.91 o
  -4  10  27      233.33      186.93     71.53 o
  -3  10  27        9.89       44.81     63.46 o
  -2  10  27       53.73      116.07     66.75 o
  -1  10  27       38.60       59.89     56.44 o
   0  10  27       15.61       30.38     52.42 o
   1  10  27       38.33       74.80     58.92 o
   2  10  27       52.74       32.47     65.67 o
   3  10  27       10.70       77.21     52.24 o
   4  10  27      236.39      432.71     74.84 o
   5  10  27       49.44       74.02     62.52 o
   6  10  27       14.09       -9.19     48.61 o
  -5  11  27       38.69      -40.61    102.05 o
  -4  11  27       67.23       60.03     71.47 o
  -3  11  27      104.45      238.07     94.59 o
  -2  11  27      119.07      280.12    155.35 o
  -1  11  27       28.72       76.70     64.67 o
   0  11  27       62.05      106.15     64.28 o
   1  11  27       30.23       40.85     63.40 o
   2  11  27      122.72      180.17     71.20 o
   3  11  27      103.94       39.23     74.21 o
   4  11  27       66.58      157.25    120.52 o
   5  11  27       39.29      -31.70     73.41 o
  -4  12  27       21.82      258.67     85.62 o
  -3  12  27       39.24      136.47     75.93 o
  -2  12  27      102.51      199.01     82.20 o
  -1  12  27       61.40      127.15     80.29 o
   0  12  27       36.65       38.17     66.20 o
   1  12  27       59.81       14.86     70.48 o
   2  12  27      102.64      110.37     78.62 o
   3  12  27       38.76      156.64     72.89 o
   4  12  27       22.63      150.73    124.92 o
  -1  13  27       11.79      129.28    113.32 o
   0  13  27        5.49      157.85     87.19 o
   1  13  27       12.87      135.93     84.13 o
   0   0  28     3037.01     3149.51     93.09 o
   1   0  28       72.29       38.52     22.32 o
   2   0  28      567.83      582.49     35.11 o
   3   0  28     1106.12     1045.35     96.33 o
   4   0  28      659.88      667.81     98.00 o
   5   0  28        8.81       -4.34     65.83 o
   6   0  28      276.10      269.04    103.95 o
   7   0  28      127.25       54.40    131.22 o
   8   0  28       32.54       -3.62    110.00 o
   9   0  28       13.13       11.14     87.18 o
  -9   1  28      112.96      340.66    197.28 o
  -8   1  28       50.75      137.81    138.46 o
  -7   1  28        6.25       40.34     81.49 o
  -6   1  28      136.04      101.65     97.62 o
  -5   1  28      845.90      930.87    123.19 o
  -4   1  28      535.75      477.78     73.90 o
  -3   1  28      980.72     1012.50     37.98 o
  -2   1  28      390.65      431.08     24.09 o
  -1   1  28      426.59      444.68     27.39 o
   0   1  28       58.12       97.30     25.12 o
   1   1  28      442.27      438.92     30.43 o
   2   1  28      382.92      418.11     25.69 o
   3   1  28      978.60     1000.93     35.25 o
   4   1  28      546.73      504.15    120.91 o
   5   1  28      848.39      939.87    106.28 o
   6   1  28      143.11      189.87     79.87 o
   7   1  28        6.13      -34.77     80.75 o
   8   1  28       49.52      -14.25    134.03 o
   9   1  28      111.93      150.81    132.99 o
  -9   2  28       36.53       48.16    249.87 o
  -8   2  28       95.78       12.88    113.68 o
  -7   2  28        1.17       -1.48     78.69 o
  -6   2  28       52.33      -11.98     73.64 o
  -5   2  28       61.99      -13.97     60.63 o
  -4   2  28      989.05      907.29     26.49 o
  -3   2  28       75.06       63.90     32.49 o
  -2   2  28     1745.52     1798.48     64.22 o
  -1   2  28      118.42      136.23     22.98 o
   0   2  28     1381.55     1381.43     42.14 o
   1   2  28      115.05       77.36     26.94 o
   2   2  28     1743.90     1790.53     41.73 o
   3   2  28       77.68       89.67     18.43 o
   4   2  28      999.92      923.44     31.94 o
   5   2  28       55.44       53.71     67.92 o
   6   2  28       49.82      122.74     72.04 o
   7   2  28        0.92       76.37    102.94 o
   8   2  28       94.61      154.72    113.92 o
   9   2  28       35.90       51.14    103.06 o
  -9   3  28       46.22      -90.70    196.57 o
  -8   3  28       50.08       55.82     95.62 o
  -7   3  28       15.35      228.53    118.65 o
  -6   3  28       87.08       57.70     77.59 o
  -5   3  28      166.76      174.33     19.19 o
  -4   3  28      525.10      574.73     36.83 o
  -3   3  28      289.99      264.76     30.26 o
  -2   3  28      768.25      778.95     54.95 o
  -1   3  28      691.51      834.36     46.06 o
   0   3  28       69.18      120.83     28.62 o
   1   3  28      678.22      623.52     45.30 o
   2   3  28      763.32      871.90     94.90 o
   3   3  28      275.38      278.32     30.96 o
   4   3  28      538.78      503.30     69.13 o
   5   3  28      157.60      193.91     34.40 o
   6   3  28       89.89      109.69     77.93 o
   7   3  28       15.38      223.97    126.24 o
   8   3  28       50.20       -9.71     84.88 o
   9   3  28       44.85      267.30    137.68 o
  -9   4  28       36.54      210.18    204.67 o
  -8   4  28       92.73      224.13    111.27 o
  -7   4  28       68.11      185.39     96.16 o
  -6   4  28      466.42      472.59     86.40 o
  -5   4  28       15.92       27.38     44.73 o
  -4   4  28      476.47      480.14     29.90 o
  -3   4  28     2838.26     2833.40     70.46 o
  -2   4  28      586.26      549.72     50.46 o
  -1   4  28     1364.31     1322.07     68.84 o
   0   4  28      250.58      292.16     43.35 o
   1   4  28     1349.89     1320.99     48.26 o
   2   4  28      580.39      550.64     38.56 o
   3   4  28     2802.01     2843.32     85.44 o
   4   4  28      488.19      519.49     27.05 o
   5   4  28       13.94       21.02     30.60 o
   6   4  28      459.03      370.52     63.25 o
   7   4  28       68.02      138.88    129.07 o
   8   4  28       91.79      164.50    104.38 o
   9   4  28       37.02       69.19    109.77 o
  -8   5  28       79.00       64.43    100.46 o
  -7   5  28       73.19      168.18    115.15 o
  -6   5  28      502.88      430.67    109.36 o
  -5   5  28      201.83      151.01     40.76 o
  -4   5  28     1091.25     1159.69     61.33 o
  -3   5  28      294.02      215.84     52.87 o
  -2   5  28      709.80      679.66     54.02 o
  -1   5  28      152.32      206.82     41.97 o
   0   5  28     1753.03     1886.44     67.56 o
   1   5  28      157.95      206.89     43.55 o
   2   5  28      734.11      833.67     44.43 o
   3   5  28      299.37      250.59     32.72 o
   4   5  28     1105.18     1130.97     57.53 o
   5   5  28      208.12      182.70     25.86 o
   6   5  28      505.11      366.43     58.82 o
   7   5  28       74.28       46.07     51.62 o
   8   5  28       77.22       75.32    116.93 o
  -8   6  28       17.86      107.26    118.83 o
  -7   6  28       82.56      123.40     71.23 o
  -6   6  28       41.16      107.83    102.50 o
  -5   6  28       29.95        4.45     43.03 o
  -4   6  28        7.75       -4.92     36.60 o
  -3   6  28      112.84       81.68     40.39 o
  -2   6  28      470.35      453.59     48.02 o
  -1   6  28      431.67      434.45     55.56 o
   0   6  28      883.72      926.94     56.28 o
   1   6  28      423.01      436.40     49.00 o
   2   6  28      467.39      558.00     58.40 o
   3   6  28      112.46      125.40     36.78 o
   4   6  28        6.00       17.36     29.94 o
   5   6  28       29.85       25.50     29.15 o
   6   6  28       40.20       36.23     39.86 o
   7   6  28       79.42      103.10     79.40 o
   8   6  28       18.22       81.89    114.29 o
  -8   7  28        2.23      498.98    304.72 o
  -7   7  28       94.87       68.97     71.33 o
  -6   7  28       80.35       16.60     56.07 o
  -5   7  28      115.04       21.61     41.75 o
  -4   7  28      180.11       79.18     54.48 o
  -3   7  28       31.97       81.84     51.35 o
  -2   7  28      470.89      446.88     54.31 o
  -1   7  28      108.66       71.63     46.01 o
   0   7  28      484.88      482.44     60.25 o
   1   7  28      100.89      111.71     41.83 o
   2   7  28      464.19      531.19     54.39 o
   3   7  28       31.81       13.27     34.41 o
   4   7  28      174.36      179.48     38.83 o
   5   7  28      112.94       47.50     36.51 o
   6   7  28       82.17       50.58     31.26 o
   7   7  28       95.51      127.83    158.27 o
   8   7  28        2.52     -120.22    120.22 o
  -7   8  28       21.29      208.91    135.64 o
  -6   8  28       32.16       59.44     67.03 o
  -5   8  28      101.50       87.95     48.92 o
  -4   8  28       60.72       92.04     83.94 o
  -3   8  28      120.42       66.60     54.42 o
  -2   8  28        1.37        8.87     42.32 o
  -1   8  28       51.86       66.03     51.86 o
   0   8  28      156.00       92.86     46.62 o
   1   8  28       52.28       50.74     47.32 o
   2   8  28        1.65       -0.68     35.95 o
   3   8  28      124.96       71.49     50.77 o
   4   8  28       60.42       91.47     48.97 o
   5   8  28      101.56       60.45     52.96 o
   6   8  28       32.51       30.17     34.61 o
   7   8  28       22.01       -0.92     56.02 o
  -6   9  28       24.82       28.95     92.87 o
  -5   9  28      158.70       55.63     58.98 o
  -4   9  28       16.51       81.53     97.04 o
  -3   9  28        6.73       51.73     53.39 o
  -2   9  28      202.02      218.78     70.36 o
  -1   9  28      113.03       88.86     53.33 o
   0   9  28      308.20      244.60     64.11 o
   1   9  28      116.73      112.86     54.85 o
   2   9  28      201.72      157.96     57.63 o
   3   9  28        6.38       -4.09     83.55 o
   4   9  28       16.70       36.78     82.09 o
   5   9  28      158.65      106.61     70.61 o
   6   9  28       25.18       14.07     50.55 o
  -6  10  28       30.74      112.42     78.22 o
  -5  10  28        6.44       61.61     64.10 o
  -4  10  28       31.49       19.00     71.65 o
  -3  10  28       97.15      117.03     98.61 o
  -2  10  28      106.51      138.23     59.81 o
  -1  10  28       11.70       93.67     56.22 o
   0  10  28       38.08       17.58     54.17 o
   1  10  28       11.48       24.82     57.64 o
   2  10  28      106.23       85.74     62.57 o
   3  10  28       96.32       35.52     52.92 o
   4  10  28       31.43       83.65     54.48 o
   5  10  28        6.69       54.11     86.15 o
   6  10  28       31.37      -11.00     51.29 o
  -5  11  28       26.27      131.08    141.52 o
  -4  11  28        4.15      164.20     68.56 o
  -3  11  28       16.18      157.42     74.74 o
  -2  11  28       86.00       94.58     92.17 o
  -1  11  28       41.10      194.03     80.07 o
   0  11  28       55.27      157.11     72.43 o
   1  11  28       40.50       29.92     63.97 o
   2  11  28       83.75      247.20    115.31 o
   3  11  28       15.92       75.05     69.10 o
   4  11  28        4.27       73.21     72.98 o
   5  11  28       26.53       27.74     69.37 o
  -3  12  28       45.04      178.89     87.73 o
  -2  12  28       34.86       98.29    102.29 o
  -1  12  28       34.37       50.16     74.89 o
   0  12  28      329.53      420.96    100.31 o
   1  12  28       35.81      103.94     92.59 o
   2  12  28       33.07       29.52     72.92 o
   3  12  28       45.77      196.47     74.14 o
   0  13  28      218.42      246.96     92.15 o
   1   0  29      695.18      787.45     35.25 o
   2   0  29     2571.38     2786.39     48.34 o
   3   0  29      417.76      327.98     13.12 o
   4   0  29      207.56      144.58     80.15 o
   5   0  29      666.94      508.63    105.81 o
   6   0  29       55.04       59.77     87.93 o
   7   0  29       48.30      388.73    122.02 o
   8   0  29      727.85      725.77    152.70 o
   9   0  29        0.28      129.03    104.77 o
  -9   1  29       33.82       60.30    158.66 o
  -8   1  29        7.24      203.06    219.15 o
  -7   1  29        4.72        8.44    102.74 o
  -6   1  29      166.81      146.32     96.16 o
  -5   1  29       34.16      -19.13     72.65 o
  -4   1  29       55.34       36.84     54.82 o
  -3   1  29      428.87      455.58     16.82 o
  -2   1  29      490.29      509.16     23.18 o
  -1   1  29       67.18       86.31     21.21 o
   0   1  29     1423.14     1489.54     43.67 o
   1   1  29       66.80       79.95     24.48 o
   2   1  29      476.50      474.69     25.80 o
   3   1  29      435.05      431.91     37.08 o
   4   1  29       54.54      -11.67    103.87 o
   5   1  29       33.24      -59.05     64.39 o
   6   1  29      174.40       86.64     79.56 o
   7   1  29        4.12      128.37     81.85 o
   8   1  29        7.18       -2.48    114.40 o
   9   1  29       34.18      120.70    219.73 o
  -9   2  29       37.27      -54.10    301.75 o
  -8   2  29        2.05      159.58    133.56 o
  -7   2  29      171.29      174.93     91.34 o
  -6   2  29       24.82       97.48     78.52 o
  -5   2  29     1014.99      923.11    112.38 o
  -4   2  29      201.04      126.45     13.05 o
  -3   2  29       26.87       45.17     27.05 o
  -2   2  29      124.96       97.83     31.44 o
  -1   2  29      366.56      399.92     28.43 o
   0   2  29        5.86        8.32     22.02 o
   1   2  29      373.23      436.86     31.57 o
   2   2  29      120.06      123.11     22.97 o
   3   2  29       25.06       37.39     24.63 o
   4   2  29      195.60      170.11     28.46 o
   5   2  29     1005.63     1030.20    110.50 o
   6   2  29       23.51       97.99     76.84 o
   7   2  29      169.76      180.75     92.56 o
   8   2  29        1.71        7.61    142.39 o
   9   2  29       35.65      238.62    134.52 o
  -9   3  29       48.12      176.77    199.39 o
  -8   3  29      162.41       26.03    103.42 o
  -7   3  29      238.27      229.44    222.57 o
  -6   3  29      363.33      232.46     92.21 o
  -5   3  29       10.64       34.62     49.72 o
  -4   3  29      449.34      442.14     35.30 o
  -3   3  29      152.02      171.43     23.75 o
  -2   3  29     1141.90     1224.99     44.59 o
  -1   3  29     1028.95     1193.79     64.37 o
   0   3  29     1030.58     1027.64     48.45 o
   1   3  29     1042.43     1058.04     51.30 o
   2   3  29     1153.71     1218.74     52.38 o
   3   3  29      159.37      178.28     30.67 o
   4   3  29      449.72      497.05     69.17 o
   5   3  29       10.54       25.71     39.84 o
   6   3  29      359.01      326.01     90.42 o
   7   3  29      239.73      138.93     93.89 o
   8   3  29      161.70      239.31     99.66 o
   9   3  29       47.86      200.05    127.83 o
  -9   4  29       12.62     -106.46    172.34 o
  -8   4  29       41.84       10.25     98.81 o
  -7   4  29      161.24      230.35    106.51 o
  -6   4  29      101.73      105.77     40.72 o
  -5   4  29        4.15       16.52     41.19 o
  -4   4  29      674.91      760.30     41.03 o
  -3   4  29       18.56       21.32     25.50 o
  -2   4  29      144.62      169.02     34.18 o
  -1   4  29      425.18      514.77     47.60 o
   0   4  29       23.94       66.64     36.78 o
   1   4  29      409.21      517.75     46.99 o
   2   4  29      141.42      114.01     29.28 o
   3   4  29       20.63        2.61     20.69 o
   4   4  29      685.83      757.61     34.10 o
   5   4  29        5.17       23.86     36.21 o
   6   4  29       97.51      111.19     74.18 o
   7   4  29      163.22      303.43    128.15 o
   8   4  29       41.76      -15.34     84.47 o
   9   4  29       11.65      171.28    105.36 o
  -8   5  29       98.19      266.80    126.00 o
  -7   5  29       17.78      275.25    197.98 o
  -6   5  29       36.74       65.63     59.30 o
  -5   5  29       43.37       42.10     34.51 o
  -4   5  29      634.44      570.56     62.01 o
  -3   5  29      848.09      898.42     56.15 o
  -2   5  29      203.65      201.22     41.52 o
  -1   5  29      554.80      682.51     60.59 o
   0   5  29     1243.22     1194.07     58.14 o
   1   5  29      556.51      637.72     87.48 o
   2   5  29      212.31      245.96     39.18 o
   3   5  29      847.24      840.24     48.13 o
   4   5  29      633.58      577.64     44.85 o
   5   5  29       42.37       23.85     21.80 o
   6   5  29       35.71       35.48     34.67 o
   7   5  29       17.00      160.03     95.69 o
   8   5  29       99.09      193.05    175.71 o
  -8   6  29        0.19      102.89    133.06 o
  -7   6  29       71.79       23.04    126.12 o
  -6   6  29      105.09       82.90     43.91 o
  -5   6  29     1097.71     1110.22     71.23 o
  -4   6  29      113.54      110.98     56.53 o
  -3   6  29      623.41      639.46    105.89 o
  -2   6  29      208.56      216.98     50.50 o
  -1   6  29      117.17      129.72     44.44 o
   0   6  29      290.43      301.23     55.00 o
   1   6  29      115.58      175.07     40.98 o
   2   6  29      202.37      219.25     46.75 o
   3   6  29      634.00      592.08     51.51 o
   4   6  29      106.61      163.12     32.76 o
   5   6  29     1097.21     1039.39     54.61 o
   6   6  29      107.53       64.89     35.04 o
   7   6  29       74.82       94.51     94.02 o
   8   6  29        0.16       55.85    104.19 o
  -7   7  29        4.77      -76.94    107.66 o
  -6   7  29       14.44      147.43    116.09 o
  -5   7  29      104.83      130.21    109.70 o
  -4   7  29      148.85      135.74     64.43 o
  -3   7  29      147.34      175.70     47.33 o
  -2   7  29      276.50      349.38     55.63 o
  -1   7  29      311.60      336.06     58.03 o
   0   7  29        1.18       11.09     39.45 o
   1   7  29      304.48      362.36     53.16 o
   2   7  29      264.98      260.57     51.72 o
   3   7  29      150.87       82.93     39.60 o
   4   7  29      144.21      145.48     43.33 o
   5   7  29      106.03       97.00     39.10 o
   6   7  29       13.84       19.42     36.44 o
   7   7  29        4.74       23.11    113.94 o
  -7   8  29       12.18       30.35     69.89 o
  -6   8  29      108.27       44.71     61.36 o
  -5   8  29       50.58       50.10     88.12 o
  -4   8  29      185.64      172.81     83.15 o
  -3   8  29       74.83       61.55     59.89 o
  -2   8  29      278.68      201.75     57.75 o
  -1   8  29       25.23      -20.23     47.95 o
   0   8  29        2.21       -8.76     40.03 o
   1   8  29       26.41        7.59     42.30 o
   2   8  29      285.58      322.66     57.88 o
   3   8  29       75.91       76.92     46.14 o
   4   8  29      193.05      186.90     46.38 o
   5   8  29       49.05       13.93     37.97 o
   6   8  29      106.67       43.67     62.27 o
   7   8  29       12.53      -43.30     62.40 o
  -6   9  29       37.18       98.87     78.64 o
  -5   9  29       38.76      -67.64     76.12 o
  -4   9  29       30.51       43.06     52.73 o
  -3   9  29      154.91      210.76     64.10 o
  -2   9  29        4.78       31.63     58.46 o
  -1   9  29       76.96       54.46     56.45 o
   0   9  29        0.00       55.23     52.94 o
   1   9  29       76.77      141.36     55.79 o
   2   9  29        4.14      -10.03     41.79 o
   3   9  29      151.03      152.95     57.11 o
   4   9  29       29.10        5.71     51.58 o
   5   9  29       38.60       57.10     44.98 o
   6   9  29       38.36       42.07     61.05 o
  -6  10  29       17.83       52.05     81.06 o
  -5  10  29       89.91      141.66    117.21 o
  -4  10  29       56.35      135.78    112.72 o
  -3  10  29      179.11      178.07     78.15 o
  -2  10  29       46.70       73.66     52.96 o
  -1  10  29       40.84      132.42     55.75 o
   0  10  29        0.01       26.94     60.04 o
   1  10  29       40.05      -14.16     58.10 o
   2  10  29       47.34      -34.42     61.05 o
   3  10  29      176.52      291.15    112.82 o
   4  10  29       54.72      102.11     59.94 o
   5  10  29       89.93       25.54     52.93 o
   6  10  29       18.09        9.14     59.29 o
  -5  11  29       73.67       39.07     84.15 o
  -4  11  29        3.82      118.45     76.61 o
  -3  11  29      137.16       86.73     71.21 o
  -2  11  29       20.35       81.15     71.59 o
  -1  11  29       18.38       74.76     67.92 o
   0  11  29       15.91      142.48     79.25 o
   1  11  29       19.25       84.50     67.17 o
   2  11  29       19.36      119.73     69.86 o
   3  11  29      140.18      144.76     75.86 o
   4  11  29        3.93       94.77     63.37 o
   5  11  29       72.94       65.27     67.65 o
  -3  12  29       69.21       22.97     75.57 o
  -2  12  29      134.51      238.41    115.62 o
  -1  12  29       37.12       95.44     69.85 o
   0  12  29        2.80       88.08     72.12 o
   1  12  29       38.51       78.38    114.13 o
   2  12  29      132.61      197.28     87.86 o
   3  12  29       70.87      173.58     76.58 o
   0   0  30      282.27      231.83     55.19 o
   1   0  30        6.06       24.32     20.70 o
   2   0  30      300.74      354.41     28.57 o
   3   0  30      348.27      378.01     34.16 o
   4   0  30      257.87      331.28    108.62 o
   5   0  30      202.63      188.74     90.20 o
   6   0  30       47.35       51.83     89.01 o
   7   0  30      169.64      282.50    120.56 o
   8   0  30      378.05      345.22    139.01 o
   9   0  30       13.95      249.46    166.87 o
  -9   1  30       14.37      145.61    313.51 o
  -8   1  30       14.89       66.82    117.08 o
  -7   1  30       57.71      103.18    110.99 o
  -6   1  30       92.77       58.56     83.43 o
  -5   1  30        9.33       44.39     74.10 o
  -4   1  30      458.44      525.76     80.50 o
  -3   1  30      963.53      924.82     26.48 o
  -2   1  30      780.31      855.46     30.67 o
  -1   1  30      190.26      186.98     26.17 o
   0   1  30       84.35       53.02     25.26 o
   1   1  30      188.22      192.61     31.91 o
   2   1  30      775.20      889.97     31.44 o
   3   1  30      950.38      930.99     58.74 o
   4   1  30      445.32      523.16     78.69 o
   5   1  30        9.37       -4.59     61.67 o
   6   1  30       93.85      -18.87     68.19 o
   7   1  30       54.36      163.86     89.33 o
   8   1  30       14.89      140.97    169.93 o
   9   1  30       14.67      158.96    180.69 o
  -9   2  30       26.94      -83.36    262.13 o
  -8   2  30        2.90      -20.31    148.33 o
  -7   2  30       94.26      106.33    114.43 o
  -6   2  30       61.92       65.16     78.71 o
  -5   2  30      708.13      659.18    104.82 o
  -4   2  30      401.73      403.66     55.31 o
  -3   2  30      210.55      170.45     32.52 o
  -2   2  30     1072.15     1137.75     55.74 o
  -1   2  30      228.57      289.46     32.11 o
   0   2  30      288.18      291.85     39.76 o
   1   2  30      224.43      246.07     26.61 o
   2   2  30     1060.55     1061.22     46.46 o
   3   2  30      206.64      207.90     23.71 o
   4   2  30      406.22      428.80     23.64 o
   5   2  30      710.60      633.37     91.32 o
   6   2  30       62.04      123.26     78.16 o
   7   2  30       93.74       19.45     84.52 o
   8   2  30        2.92      474.69    180.18 o
   9   2  30       26.92       64.96    118.28 o
  -9   3  30       50.06      172.44    191.85 o
  -8   3  30        4.15       18.88     83.22 o
  -7   3  30       68.10      147.34     94.61 o
  -6   3  30       31.19       69.78     78.45 o
  -5   3  30      426.43      353.46     30.83 o
  -4   3  30       96.10      137.86     52.41 o
  -3   3  30      468.29      468.56     34.75 o
  -2   3  30       77.77       64.98     29.22 o
  -1   3  30      214.20      209.26     38.35 o
   0   3  30      803.17      810.55     47.46 o
   1   3  30      207.18      296.72     40.37 o
   2   3  30       76.87       92.48     25.54 o
   3   3  30      462.29      421.19     27.14 o
   4   3  30      103.10      105.79     58.66 o
   5   3  30      430.93      371.47     23.43 o
   6   3  30       30.91       46.54     75.66 o
   7   3  30       66.70      133.22     91.79 o
   8   3  30        3.68      -35.06     93.80 o
   9   3  30       50.73      106.99    122.65 o
  -8   4  30       18.56       68.13    118.63 o
  -7   4  30        4.26      -32.35    103.83 o
  -6   4  30       27.82       36.64     36.62 o
  -5   4  30      244.76      273.89     62.42 o
  -4   4  30     1226.47     1255.85     45.90 o
  -3   4  30     1428.42     1542.71     58.80 o
  -2   4  30      809.50      957.67     56.59 o
  -1   4  30      276.05      295.41     49.17 o
   0   4  30        2.69      -39.11     41.83 o
   1   4  30      277.77      286.09     40.68 o
   2   4  30      826.19      939.82     42.36 o
   3   4  30     1409.28     1534.68     51.55 o
   4   4  30     1224.59     1183.95     31.10 o
   5   4  30      248.36      223.64     27.40 o
   6   4  30       31.04       12.65     21.40 o
   7   4  30        3.96      164.17    160.75 o
   8   4  30       19.49      161.72    111.33 o
  -8   5  30       91.24      227.66    116.78 o
  -7   5  30        5.20      -65.19    109.77 o
  -6   5  30       55.46       77.86    109.12 o
  -5   5  30      612.92      720.66     43.18 o
  -4   5  30     1715.14     1616.48     71.28 o
  -3   5  30      159.97      120.54     46.44 o
  -2   5  30      395.69      446.32     62.65 o
  -1   5  30     2492.00     2728.57     92.65 o
   0   5  30       19.51       39.39     33.44 o
   1   5  30     2488.33     2668.95     97.02 o
   2   5  30      405.23      388.60     44.75 o
   3   5  30      160.42      185.81     32.09 o
   4   5  30     1691.48     1617.91     51.19 o
   5   5  30      618.72      664.00     30.58 o
   6   5  30       56.87       53.55     38.74 o
   7   5  30        5.62       87.72     96.51 o
   8   5  30       90.72      244.69    221.01 o
  -8   6  30        6.39      195.19    142.23 o
  -7   6  30       21.35      248.58    153.05 o
  -6   6  30       36.93      -14.89     57.71 o
  -5   6  30      117.62       89.48     36.05 o
  -4   6  30      236.93      240.14     49.28 o
  -3   6  30      407.56      345.86     49.57 o
  -2   6  30      972.22      905.72     67.54 o
  -1   6  30      259.34      304.56     52.23 o
   0   6  30     4257.50     4512.52    100.94 o
   1   6  30      248.08      238.69     49.52 o
   2   6  30      984.13     1032.66     62.16 o
   3   6  30      412.78      448.66     52.28 o
   4   6  30      242.61      227.54     38.05 o
   5   6  30      119.44      123.63     41.90 o
   6   6  30       34.78       -1.49     33.23 o
   7   6  30       20.69      194.60    182.92 o
   8   6  30        6.36       94.12    110.75 o
  -7   7  30       42.86      -74.22    160.43 o
  -6   7  30       16.39     -100.01    100.01 o
  -5   7  30      123.36       62.46     42.32 o
  -4   7  30       59.84       29.36     46.49 o
  -3   7  30      266.01      153.77     55.62 o
  -2   7  30      318.52      264.39     49.95 o
  -1   7  30      231.54      214.21     55.83 o
   0   7  30      348.54      377.51     55.66 o
   1   7  30      222.99      179.38     53.41 o
   2   7  30      326.15      272.12     51.98 o
   3   7  30      271.22      115.90     57.19 o
   4   7  30       59.51       43.19     38.82 o
   5   7  30      125.24       90.79     37.97 o
   6   7  30       16.77        7.59     37.95 o
   7   7  30       43.49       72.93    114.03 o
  -7   8  30        9.21       27.61    115.50 o
  -6   8  30       12.73      -45.78     54.93 o
  -5   8  30       28.36       50.56     45.81 o
  -4   8  30      172.04      107.08     75.39 o
  -3   8  30       56.94       70.65     61.87 o
  -2   8  30        5.03      -21.94     42.90 o
  -1   8  30      305.60      277.35     58.40 o
   0   8  30      176.10      156.14     58.16 o
   1   8  30      294.69      231.91     62.49 o
   2   8  30        4.03      -15.44     44.21 o
   3   8  30       53.85       81.26     44.24 o
   4   8  30      174.08      246.26     58.09 o
   5   8  30       29.53        6.95     40.29 o
   6   8  30       12.41       41.88     45.74 o
   7   8  30        8.81      127.96    196.52 o
  -6   9  30       43.07      153.67    104.44 o
  -5   9  30      132.47      127.32    113.65 o
  -4   9  30       18.28       93.41     53.51 o
  -3   9  30       62.23      117.00     78.61 o
  -2   9  30      188.19      176.08     63.84 o
  -1   9  30      279.74      314.50     73.23 o
   0   9  30      594.53      530.50     66.48 o
   1   9  30      278.73      328.49     65.67 o
   2   9  30      189.25      136.47     58.22 o
   3   9  30       60.89        7.57     53.00 o
   4   9  30       19.35      -27.78     50.33 o
   5   9  30      132.69      123.48    128.65 o
   6   9  30       44.47       54.61     67.92 o
  -5  10  30      125.92      -25.57     71.24 o
  -4  10  30        5.10       49.64    104.37 o
  -3  10  30       22.69       92.93     66.82 o
  -2  10  30       79.08       52.18     73.78 o
  -1  10  30      140.18      134.23     69.47 o
   0  10  30       55.76      123.78     67.45 o
   1  10  30      136.74       82.77     65.80 o
   2  10  30       81.51      204.84     95.14 o
   3  10  30       23.36       46.99     57.15 o
   4  10  30        5.08       49.80     55.74 o
   5  10  30      125.94      132.93     98.60 o
  -4  11  30       16.03       31.13     74.56 o
  -3  11  30        5.15      167.82     70.32 o
  -2  11  30      155.64      274.21     79.49 o
  -1  11  30       10.69       24.53     70.19 o
   0  11  30      115.39      261.39     85.00 o
   1  11  30       10.88      209.76     86.51 o
   2  11  30      156.60      188.99     82.64 o
   3  11  30        5.52       23.85     73.57 o
   4  11  30       15.25       12.93     55.60 o
  -3  12  30       28.70      200.28    121.68 o
  -2  12  30       80.13      259.28    104.52 o
  -1  12  30      152.72      369.24     86.41 o
   0  12  30       10.49      120.59     79.81 o
   1  12  30      152.85      191.74     80.08 o
   2  12  30       82.14      156.96     85.16 o
   3  12  30       28.47       84.50     74.05 o
   1   0  31     1944.39     1968.32     50.82 o
   2   0  31      140.30       81.36     20.70 o
   3   0  31        0.08        8.39     11.57 o
   4   0  31      622.45      437.45    149.05 o
   5   0  31       35.52      -15.27     74.69 o
   6   0  31      151.80      182.39    103.60 o
   7   0  31        0.06       -8.81    197.83 o
   8   0  31       73.80      160.69    102.77 o
   9   0  31       15.79      152.52    111.55 o
  -9   1  31       40.67      250.70    162.53 o
  -8   1  31       66.87      198.48    170.03 o
  -7   1  31      444.98      146.72    149.37 o
  -6   1  31      117.97       61.88    100.05 o
  -5   1  31      940.73     1086.38    123.07 o
  -4   1  31      865.93      973.60     92.88 o
  -3   1  31      111.44      118.75     16.86 o
  -2   1  31       83.62       71.65     19.21 o
  -1   1  31      113.78       97.33     23.40 o
   0   1  31       98.03       51.35     31.82 o
   1   1  31      119.43      115.55     29.75 o
   2   1  31       80.63       76.86     22.54 o
   3   1  31      110.73      115.76     17.47 o
   4   1  31      863.82      883.67    110.40 o
   5   1  31      936.72      937.71    112.88 o
   6   1  31      117.24      159.67     82.43 o
   7   1  31      450.95      328.26    149.03 o
   8   1  31       67.74       84.96    120.08 o
   9   1  31       38.76       24.56    132.56 o
  -9   2  31       10.93      427.34    237.10 o
  -8   2  31      104.11      225.13    172.14 o
  -7   2  31      165.85      201.29    202.96 o
  -6   2  31       82.31       39.20     83.06 o
  -5   2  31      106.82       94.27     84.01 o
  -4   2  31       25.81       28.17     59.61 o
  -3   2  31      250.04      310.44     27.48 o
  -2   2  31      402.69      461.72     36.58 o
  -1   2  31     1183.40     1263.34     46.82 o
   0   2  31      404.86      399.73     36.53 o
   1   2  31     1206.48     1232.47     61.31 o
   2   2  31      402.58      479.37     28.36 o
   3   2  31      250.93      268.18     25.77 o
   4   2  31       24.39       24.53     15.07 o
   5   2  31      103.03      126.86     73.54 o
   6   2  31       79.79      195.56    101.17 o
   7   2  31      167.95      179.07    243.30 o
   8   2  31      105.81      108.29    154.17 o
   9   2  31       11.63      -80.36    106.78 o
  -9   3  31        9.40      -49.37    184.21 o
  -8   3  31      154.12      154.54    112.06 o
  -7   3  31      115.11      218.72     98.04 o
  -6   3  31       59.64       72.95     77.10 o
  -5   3  31      320.68      295.98     87.83 o
  -4   3  31      588.46      684.57     50.44 o
  -3   3  31      331.41      365.39     28.59 o
  -2   3  31      701.11      763.29     44.12 o
  -1   3  31      523.14      543.17     40.23 o
   0   3  31      201.15      175.14     31.09 o
   1   3  31      536.05      565.63     38.80 o
   2   3  31      699.82      742.46     37.74 o
   3   3  31      320.30      322.51     42.60 o
   4   3  31      587.84      536.01     75.92 o
   5   3  31      327.30      312.09     82.44 o
   6   3  31       59.16       -2.55     84.76 o
   7   3  31      111.79       94.19     96.11 o
   8   3  31      152.78      246.39    125.03 o
   9   3  31        9.58       93.35    116.91 o
  -8   4  31        0.81       75.69    106.56 o
  -7   4  31       89.47       72.67    113.50 o
  -6   4  31      116.07       86.97     50.27 o
  -5   4  31      219.79      226.84     55.70 o
  -4   4  31      592.19      594.63     44.60 o
  -3   4  31      327.85      387.17     36.49 o
  -2   4  31     1192.18     1240.73     53.38 o
  -1   4  31     2027.12     2185.23     69.88 o
   0   4  31     1165.30     1152.54     61.47 o
   1   4  31     2018.08     2075.55     97.47 o
   2   4  31     1189.01     1187.53     55.00 o
   3   4  31      326.01      400.43     37.35 o
   4   4  31      598.23      538.58     25.92 o
   5   4  31      215.28      207.14     26.11 o
   6   4  31      120.98       77.25     39.98 o
   7   4  31       89.22      220.76    114.62 o
   8   4  31        0.74      172.56    102.97 o
  -8   5  31      124.53       61.63    104.44 o
  -7   5  31       89.00      233.75    123.13 o
  -6   5  31       64.13        8.88     37.31 o
  -5   5  31        3.46       -5.38     26.50 o
  -4   5  31      368.40      330.80     52.61 o
  -3   5  31      123.94       85.92     35.49 o
  -2   5  31     1456.09     1514.08     70.35 o
  -1   5  31     1735.15     1790.88     93.80 o
   0   5  31       64.48       56.35     38.37 o
   1   5  31     1752.21     1799.57     68.39 o
   2   5  31     1428.33     1444.34     74.52 o
   3   5  31      128.23      121.70     35.68 o
   4   5  31      374.50      450.71     35.22 o
   5   5  31        2.81       -2.93     16.35 o
   6   5  31       65.81      115.34     78.73 o
   7   5  31       87.35      193.65     91.08 o
   8   5  31      125.12       51.07    147.90 o
  -8   6  31        6.56      102.29    129.56 o
  -7   6  31       52.10      149.00    144.66 o
  -6   6  31      171.80      136.94    129.24 o
  -5   6  31       79.07       82.65     39.27 o
  -4   6  31       71.34       19.95     41.38 o
  -3   6  31      409.38      431.08     50.69 o
  -2   6  31      251.37      300.45     49.74 o
  -1   6  31       61.40       39.04     45.70 o
   0   6  31      147.23      109.17     45.90 o
   1   6  31       58.81       35.26     41.44 o
   2   6  31      245.71      273.20     46.84 o
   3   6  31      423.87      358.22     46.33 o
   4   6  31       73.28       56.97     33.55 o
   5   6  31       78.79      128.04     45.64 o
   6   6  31      174.06      120.88     69.68 o
   7   6  31       52.44      120.44    126.65 o
   8   6  31        6.80        4.49    131.38 o
  -7   7  31       39.40      142.58    117.42 o
  -6   7  31       16.57       44.83     63.04 o
  -5   7  31       89.71       20.98     48.68 o
  -4   7  31      132.72       88.62     55.33 o
  -3   7  31        6.59       11.44     38.27 o
  -2   7  31      518.88      396.12     58.64 o
  -1   7  31      181.99      216.81     49.02 o
   0   7  31      418.48      431.55     61.85 o
   1   7  31      181.05      195.69     51.15 o
   2   7  31      520.89      565.30     64.38 o
   3   7  31        6.94        0.56     32.08 o
   4   7  31      127.06      184.81     55.59 o
   5   7  31       88.27       38.97     33.09 o
   6   7  31       15.98      -13.53     43.07 o
   7   7  31       40.35       29.66    105.51 o
  -7   8  31       17.94      194.23    113.29 o
  -6   8  31       53.54      102.05     85.36 o
  -5   8  31      323.19      138.09     85.60 o
  -4   8  31       73.01       63.46     63.93 o
  -3   8  31       63.11       13.39     53.54 o
  -2   8  31      131.84      177.48     51.02 o
  -1   8  31      127.44      151.81     56.97 o
   0   8  31      391.68      404.99     62.06 o
   1   8  31      127.24      101.57     48.92 o
   2   8  31      127.09       94.77     48.69 o
   3   8  31       65.69      108.55     53.98 o
   4   8  31       70.55       88.13     48.99 o
   5   8  31      318.19      262.63     95.28 o
   6   8  31       54.12       12.90     61.33 o
   7   8  31       17.11      -75.01    134.35 o
  -6   9  31      131.28      126.90    127.41 o
  -5   9  31       51.21       -3.24     66.85 o
  -4   9  31        7.61       83.99     61.83 o
  -3   9  31      115.14      140.67     76.20 o
  -2   9  31      225.96      229.10     83.58 o
  -1   9  31      116.55       57.33     52.15 o
   0   9  31        1.96       -9.04     47.93 o
   1   9  31      112.96       67.89     54.22 o
   2   9  31      228.42      245.06     81.44 o
   3   9  31      117.10      213.57     73.27 o
   4   9  31        8.29      -18.66     49.16 o
   5   9  31       48.53       31.01     51.06 o
   6   9  31      130.85      136.70    140.65 o
  -5  10  31       42.60      103.10    124.52 o
  -4  10  31       93.94      120.76     94.84 o
  -3  10  31       16.60      144.38    112.59 o
  -2  10  31        6.84       57.11     54.78 o
  -1  10  31       30.60       63.14     71.49 o
   0  10  31       49.91        8.72     49.23 o
   1  10  31       29.94       36.84     55.36 o
   2  10  31        8.06      -15.65     59.07 o
   3  10  31       18.06       28.06     54.19 o
   4  10  31       95.49      120.11     62.48 o
   5  10  31       42.26       13.74     50.26 o
  -4  11  31       30.85      190.20    160.70 o
  -3  11  31      111.95       64.34     77.90 o
  -2  11  31        5.81       57.50    130.92 o
  -1  11  31        8.49       82.43     75.23 o
   0  11  31      166.70      212.78     71.41 o
   1  11  31        8.28      213.63    142.68 o
   2  11  31        5.24      -60.09     60.15 o
   3  11  31      109.49      183.78     90.49 o
   4  11  31       32.25       50.77     78.64 o
  -2  12  31       96.13      214.75    105.79 o
  -1  12  31       48.26       55.23     68.56 o
   0  12  31      124.51      156.36     96.99 o
   1  12  31       47.82       50.50     67.94 o
   2  12  31       99.73      127.65     80.42 o
   0   0  32      553.39      695.14     52.17 o
   1   0  32      427.88      467.94     49.57 o
   2   0  32     2000.22     2085.13     46.53 o
   3   0  32      630.29      567.22     19.79 o
   4   0  32      393.31      241.04    104.33 o
   5   0  32       34.14       17.94     76.15 o
   6   0  32      106.38       45.49     93.06 o
   7   0  32       36.24      272.05    125.06 o
   8   0  32      160.75       21.82    151.03 o
   9   0  32        0.08      156.79    114.98 o
  -9   1  32       11.94       84.96    183.20 o
  -8   1  32       79.60      417.38    179.08 o
  -7   1  32       39.22       12.66    105.90 o
  -6   1  32      382.40      216.46    211.51 o
  -5   1  32       28.66      -22.14     84.92 o
  -4   1  32      825.39      886.41    113.17 o
  -3   1  32      687.03      654.39     30.76 o
  -2   1  32      613.21      617.65     27.53 o
  -1   1  32      124.98      110.73     25.54 o
   0   1  32        0.10       -4.64     27.07 o
   1   1  32      120.50      109.27     28.70 o
   2   1  32      618.91      677.12     33.56 o
   3   1  32      689.46      644.54     53.07 o
   4   1  32      818.03      860.44    100.95 o
   5   1  32       28.32       99.93     70.18 o
   6   1  32      369.52      441.68    213.10 o
   7   1  32       40.17      101.83     85.38 o
   8   1  32       79.80       61.30    128.33 o
   9   1  32       11.30       13.05    118.69 o
  -8   2  32       25.88      -90.70    164.10 o
  -7   2  32       63.95      105.07    115.68 o
  -6   2  32        2.46      -29.02     69.46 o
  -5   2  32      319.13      296.11     84.23 o
  -4   2  32      445.81      459.71     81.05 o
  -3   2  32      973.05      898.64     36.75 o
  -2   2  32      183.19      162.05     28.55 o
  -1   2  32      486.29      581.20     33.52 o
   0   2  32       16.87        9.15     24.75 o
   1   2  32      491.28      535.19     33.98 o
   2   2  32      187.48      172.13     28.79 o
   3   2  32      964.96      909.18     35.48 o
   4   2  32      440.93      426.75     71.61 o
   5   2  32      316.45      174.47     81.38 o
   6   2  32        2.22       16.48     66.88 o
   7   2  32       66.78      151.93    122.05 o
   8   2  32       26.62      136.49    155.55 o
   9   2  32       17.12      197.97    130.06 o
  -8   3  32       84.98      130.36    131.42 o
  -7   3  32       45.09       37.97     84.69 o
  -6   3  32      128.18      -73.76     93.72 o
  -5   3  32      481.43      390.19     94.23 o
  -4   3  32      139.93      165.78     40.75 o
  -3   3  32      334.59      355.94     42.28 o
  -2   3  32      225.84      197.63     45.40 o
  -1   3  32       13.16        9.33     30.37 o
   0   3  32      228.82      201.34     35.59 o
   1   3  32       15.74       21.78     24.67 o
   2   3  32      226.04      233.90     34.10 o
   3   3  32      338.60      298.64     37.81 o
   4   3  32      140.65      176.36     40.37 o
   5   3  32      482.52      488.56     91.21 o
   6   3  32      124.84       84.10     78.88 o
   7   3  32       44.88       22.67     83.53 o
   8   3  32       85.19      115.98    118.46 o
  -8   4  32       27.12      147.68    114.68 o
  -7   4  32       26.86       26.97     91.35 o
  -6   4  32       72.37      107.70    103.35 o
  -5   4  32      209.14      122.10     47.59 o
  -4   4  32      104.59      170.79     38.35 o
  -3   4  32      162.13      158.96     34.60 o
  -2   4  32      856.09      971.04     62.87 o
  -1   4  32      503.66      532.65     66.73 o
   0   4  32       47.90       51.21     43.07 o
   1   4  32      498.33      377.48     50.81 o
   2   4  32      861.97      951.30     65.57 o
   3   4  32      150.83      194.18     29.72 o
   4   4  32      103.17      136.31     22.01 o
   5   4  32      209.24      234.83     35.29 o
   6   4  32       71.08       16.28     70.41 o
   7   4  32       28.00      -31.10    101.88 o
   8   4  32       27.09      -26.76    101.18 o
  -8   5  32      108.11      180.99    174.52 o
  -7   5  32       44.52      149.28    132.65 o
  -6   5  32        0.29       32.49     33.70 o
  -5   5  32      323.25      289.47     33.28 o
  -4   5  32      475.15      459.50     44.55 o
  -3   5  32      525.57      523.17     60.30 o
  -2   5  32      695.69      721.06     63.65 o
  -1   5  32       64.74       44.20     39.45 o
   0   5  32      773.83      886.43     68.23 o
   1   5  32       61.60       53.70     37.06 o
   2   5  32      708.08      736.35     56.30 o
   3   5  32      534.38      515.35     38.37 o
   4   5  32      471.15      500.16     39.92 o
   5   5  32      318.73      277.70     35.48 o
   6   5  32        0.27       15.34     26.95 o
   7   5  32       44.99      141.38     88.15 o
   8   5  32      104.86       41.52    155.93 o
  -8   6  32       26.89      -17.39    226.53 o
  -7   6  32       11.99      172.88    120.75 o
  -6   6  32       77.89       28.53     63.09 o
  -5   6  32       87.22      133.29     44.13 o
  -4   6  32      126.47      119.23     37.73 o
  -3   6  32      977.10      929.80     68.32 o
  -2   6  32      215.86      264.71     57.75 o
  -1   6  32      236.14      231.01     48.61 o
   0   6  32       14.77       -5.37     35.65 o
   1   6  32      238.72      162.65     49.05 o
   2   6  32      218.90      219.75     54.64 o
   3   6  32      975.94     1000.77     56.14 o
   4   6  32      127.10       29.61     45.11 o
   5   6  32       85.29       65.37     27.15 o
   6   6  32       77.17       37.31     37.07 o
   7   6  32       12.78       69.69    104.73 o
   8   6  32       26.70      143.67    235.41 o
  -7   7  32       15.43      -17.62    110.96 o
  -6   7  32       12.11      -39.56     65.75 o
  -5   7  32       53.90       55.10     40.03 o
  -4   7  32        3.85       18.11     41.21 o
  -3   7  32       74.39       43.83     46.46 o
  -2   7  32      757.90      805.74     66.48 o
  -1   7  32      331.61      321.25     52.90 o
   0   7  32       63.87      103.96     47.75 o
   1   7  32      332.44      300.86     58.63 o
   2   7  32      740.20      823.16     58.10 o
   3   7  32       77.54       58.08     48.50 o
   4   7  32        3.41       42.84     43.87 o
   5   7  32       51.58       41.69     39.55 o
   6   7  32       12.32       13.90     46.35 o
   7   7  32       15.95       85.67    100.17 o
  -7   8  32       23.29       45.56    107.49 o
  -6   8  32       26.31       17.76     58.87 o
  -5   8  32       38.06       42.16     76.09 o
  -4   8  32      143.42       24.08     72.87 o
  -3   8  32       25.13       32.33     45.94 o
  -2   8  32      134.17       71.63     53.76 o
  -1   8  32      128.75      170.78     63.50 o
   0   8  32      526.21      590.96     64.92 o
   1   8  32      121.82      207.97     51.86 o
   2   8  32      137.45      112.91     47.21 o
   3   8  32       24.80      -16.78     36.25 o
   4   8  32      143.11      202.43     59.08 o
   5   8  32       38.37      -25.24     36.65 o
   6   8  32       26.10        3.31     47.38 o
   7   8  32       22.87       11.66    174.96 o
  -6   9  32       66.40      131.77    106.37 o
  -5   9  32       20.68       38.63     55.72 o
  -4   9  32      241.04      158.91     75.32 o
  -3   9  32       31.37       19.54     65.43 o
  -2   9  32       19.22       62.12     63.84 o
  -1   9  32      223.45      228.00     61.07 o
   0   9  32       35.49       62.99     55.59 o
   1   9  32      229.08      254.55     62.59 o
   2   9  32       18.04      -20.95     43.77 o
   3   9  32       32.73       78.56     69.10 o
   4   9  32      237.35      251.01     92.93 o
   5   9  32       20.17      -21.19     53.17 o
   6   9  32       66.65       73.60     73.22 o
  -5  10  32       63.08      115.85     74.74 o
  -4  10  32        3.66      -48.41     62.71 o
  -3  10  32       43.94       94.23     71.73 o
  -2  10  32       92.26      269.02     71.39 o
  -1  10  32      118.30      212.61     71.26 o
   0  10  32        2.70       35.60     62.60 o
   1  10  32      119.12      155.20     67.34 o
   2  10  32       92.34      111.81     76.49 o
   3  10  32       44.82      138.44     58.01 o
   4  10  32        3.75      -12.30     62.23 o
   5  10  32       63.52        0.63     95.84 o
  -4  11  32       72.65      130.63    113.99 o
  -3  11  32       41.19      153.31     68.89 o
  -2  11  32      104.56      284.39     76.69 o
  -1  11  32       90.52      266.86     81.99 o
   0  11  32        0.00       -0.79     52.84 o
   1  11  32       91.89       78.46     74.49 o
   2  11  32      104.65      144.75     70.53 o
   3  11  32       39.81       72.51     64.54 o
   4  11  32       72.12      166.59     67.88 o
  -2  12  32       19.61      156.23     80.18 o
  -1  12  32       15.51      202.40     95.09 o
   0  12  32       44.99       34.99     67.46 o
   1  12  32       16.75      298.87     86.78 o
   2  12  32       19.08       52.75     71.51 o
   1   0  33        0.26       12.94     24.60 o
   2   0  33      306.09      381.02     31.42 o
   3   0  33     1283.45     1270.77     75.85 o
   4   0  33       32.55       42.38     74.58 o
   5   0  33       74.23      113.52     93.20 o
   6   0  33      153.97        2.51    119.85 o
   7   0  33      200.25      123.64    190.39 o
   8   0  33        0.37      -17.09    153.74 o
   9   0  33      143.72      351.81    158.20 o
  -9   1  33        9.87       55.10    178.58 o
  -8   1  33       56.08       18.70    170.63 o
  -7   1  33      121.85       35.93    119.27 o
  -6   1  33      257.40      165.73    161.13 o
  -5   1  33      192.80       96.85     92.75 o
  -4   1  33      234.40      213.53    110.21 o
  -3   1  33      339.47      341.83     23.28 o
  -2   1  33      486.69      502.39     31.60 o
  -1   1  33     1179.22     1249.16     48.77 o
   0   1  33     1768.95     1848.57     53.90 o
   1   1  33     1178.32     1291.44     45.98 o
   2   1  33      493.70      511.11     32.75 o
   3   1  33      333.45      321.01     35.14 o
   4   1  33      235.83      245.23     84.39 o
   5   1  33      192.55       76.39     80.53 o
   6   1  33      251.95       30.87    105.69 o
   7   1  33      118.43      262.95    111.08 o
   8   1  33       55.77      112.70    124.77 o
   9   1  33       11.23        8.44    118.11 o
  -8   2  33      157.02      259.82    186.82 o
  -7   2  33       24.43       39.36    114.68 o
  -6   2  33        4.82       16.83     87.30 o
  -5   2  33       74.32       89.33     75.26 o
  -4   2  33      117.19      206.62     81.83 o
  -3   2  33      345.72      370.27     30.86 o
  -2   2  33      425.91      507.73     35.36 o
  -1   2  33      473.99      501.19     34.26 o
   0   2  33      859.29      982.42     55.90 o
   1   2  33      494.49      644.83     42.58 o
   2   2  33      427.08      414.81     34.60 o
   3   2  33      345.94      392.47     20.01 o
   4   2  33      122.01      164.03     38.29 o
   5   2  33       75.48       67.78     73.69 o
   6   2  33        4.98       54.11     86.02 o
   7   2  33       25.58      169.45    101.43 o
   8   2  33      159.44      129.81    133.51 o
  -8   3  33       23.85       30.39    117.99 o
  -7   3  33       22.90      -34.26     96.97 o
  -6   3  33      203.73      181.04    106.04 o
  -5   3  33      170.34      162.26     85.54 o
  -4   3  33      246.77      244.35     55.84 o
  -3   3  33       57.03       78.45     34.87 o
  -2   3  33     2457.35     2458.79     63.14 o
  -1   3  33     1312.96     1303.59     63.56 o
   0   3  33      459.68      554.46     42.81 o
   1   3  33     1326.90     1378.44     50.76 o
   2   3  33     2468.04     2544.14     54.87 o
   3   3  33       60.40       45.27     24.84 o
   4   3  33      249.19      335.77     34.30 o
   5   3  33      170.14      211.16     83.24 o
   6   3  33      201.32      154.29    115.50 o
   7   3  33       22.41      251.96    125.42 o
   8   3  33       22.62       30.54    120.65 o
  -8   4  33       78.07       81.24    115.28 o
  -7   4  33        1.29     -124.54    124.54 o
  -6   4  33      264.02      288.62    162.24 o
  -5   4  33      177.57      173.99     45.39 o
  -4   4  33      877.98      758.10     41.98 o
  -3   4  33      242.05      245.54     45.90 o
  -2   4  33     1226.91     1445.77     63.21 o
  -1   4  33      958.55      986.97     52.51 o
   0   4  33        8.54       -0.75     33.27 o
   1   4  33      972.84     1000.11     56.08 o
   2   4  33     1233.77     1368.68    115.99 o
   3   4  33      245.87      290.63     35.48 o
   4   4  33      871.11      741.36     97.95 o
   5   4  33      176.42      164.91     33.01 o
   6   4  33      264.22      189.46    134.32 o
   7   4  33        1.39       97.63    142.98 o
   8   4  33       79.28      223.77    111.63 o
  -8   5  33       60.56       18.49    114.05 o
  -7   5  33       70.14      220.22    134.49 o
  -6   5  33       27.11       66.43     83.60 o
  -5   5  33      615.49      710.73     87.04 o
  -4   5  33      224.81      197.13     33.89 o
  -3   5  33      163.18      166.59     37.33 o
  -2   5  33     1209.22     1332.75     67.00 o
  -1   5  33     1348.75     1391.79     67.63 o
   0   5  33      154.86      130.50     47.65 o
   1   5  33     1361.48     1493.65     78.87 o
   2   5  33     1225.87     1286.45     64.97 o
   3   5  33      164.04      199.00     46.39 o
   4   5  33      229.19      227.67     28.52 o
   5   5  33      623.38      739.74    103.04 o
   6   5  33       26.97       38.52     49.55 o
   7   5  33       68.07       61.54     87.63 o
   8   5  33       60.21       18.37    118.09 o
  -7   6  33        0.87      123.09    127.29 o
  -6   6  33      136.80       73.19     98.03 o
  -5   6  33       43.84       45.41     37.27 o
  -4   6  33      161.43      166.41     39.27 o
  -3   6  33       33.50        0.96     39.59 o
  -2   6  33      569.47      625.10     70.72 o
  -1   6  33     1154.84     1087.21     86.16 o
   0   6  33       18.04       57.84     39.70 o
   1   6  33     1153.31     1183.26     70.59 o
   2   6  33      569.32      559.22     55.22 o
   3   6  33       29.05       22.44     32.17 o
   4   6  33      159.45       91.55     37.79 o
   5   6  33       44.89       19.85     23.48 o
   6   6  33      137.74      119.87     99.26 o
   7   6  33        1.29      -50.95     90.04 o
  -7   7  33       26.34       51.96    107.45 o
  -6   7  33       45.13       23.69     69.29 o
  -5   7  33       32.45      113.91     79.25 o
  -4   7  33      104.26       76.04     72.57 o
  -3   7  33       29.55       29.92     45.82 o
  -2   7  33      302.09      324.31     56.48 o
  -1   7  33      383.94      452.95     64.72 o
   0   7  33      216.49      222.30     57.14 o
   1   7  33      379.54      374.58     60.93 o
   2   7  33      302.49      287.30     49.37 o
   3   7  33       29.30       71.03     41.95 o
   4   7  33      100.62      161.09     53.23 o
   5   7  33       36.33       53.14     33.25 o
   6   7  33       43.99       54.88     59.72 o
   7   7  33       26.42       70.39    113.64 o
  -6   8  33      103.63       78.01    109.40 o
  -5   8  33       67.58       32.65     58.76 o
  -4   8  33      333.67      141.73     87.92 o
  -3   8  33       35.49      -26.96     53.58 o
  -2   8  33       47.02       46.71     66.16 o
  -1   8  33       81.89       91.44     57.80 o
   0   8  33      577.16      586.58     81.72 o
   1   8  33       80.79       84.80     50.79 o
   2   8  33       44.00      118.23     67.06 o
   3   8  33       35.25       32.74     38.33 o
   4   8  33      340.74      282.27     67.73 o
   5   8  33       67.95       87.83     83.79 o
   6   8  33      103.93       -0.27     49.17 o
  -6   9  33       14.73      102.74    111.16 o
  -5   9  33      185.47       91.69     66.71 o
  -4   9  33       80.86      162.54    135.83 o
  -3   9  33       44.41       69.79     82.64 o
  -2   9  33      358.25      342.21    127.98 o
  -1   9  33      156.15      134.17     62.61 o
   0   9  33       10.53       27.30     53.67 o
   1   9  33      156.23      303.10     70.36 o
   2   9  33      357.00      394.19     71.35 o
   3   9  33       43.67       93.03     55.79 o
   4   9  33       77.75       74.69     73.55 o
   5   9  33      187.42      110.79     54.18 o
   6   9  33       14.24       20.91     60.32 o
  -5  10  33       15.13       67.71     67.38 o
  -4  10  33       43.06       92.52    211.80 o
  -3  10  33       15.66       45.39     76.57 o
  -2  10  33      173.33      340.60     67.93 o
  -1  10  33        6.45       65.16     59.70 o
   0  10  33       47.98      101.66     70.78 o
   1  10  33        6.74       67.27     67.61 o
   2  10  33      170.91      176.70     69.06 o
   3  10  33       16.06      165.18     92.88 o
   4  10  33       45.28      178.23     68.06 o
   5  10  33       15.11       41.89     67.58 o
  -4  11  33       54.08      194.68    144.94 o
  -3  11  33       76.57      114.56     93.85 o
  -2  11  33      168.97      319.69    106.26 o
  -1  11  33       18.36       65.26     65.68 o
   0  11  33       11.86       70.04     92.25 o
   1  11  33       18.81      102.89     74.84 o
   2  11  33      169.82      280.57     85.86 o
   3  11  33       75.30      141.91     71.74 o
   4  11  33       53.27      137.41     71.54 o
  -2  12  33       82.02       38.66    120.03 o
  -1  12  33        2.95       66.72     73.75 o
   0  12  33        0.45       74.03     72.30 o
   1  12  33        3.37      158.67     79.33 o
   2  12  33       80.88      141.48     95.87 o
   0   0  34      203.59      219.41     41.36 o
   1   0  34       57.75       21.94     25.23 o
   2   0  34      420.61      350.92     34.17 o
   3   0  34      463.02      376.14     19.11 o
   4   0  34        7.85      -42.05     76.15 o
   5   0  34     1006.73     1056.02    152.03 o
   7   0  34       24.41       44.18    109.47 o
   8   0  34      138.80       16.29    156.35 o
  -8   1  34       12.68      336.74    183.20 o
  -7   1  34      195.44       91.67    125.94 o
  -5   1  34        2.76       83.26     89.28 o
  -4   1  34     1201.21     1286.58    147.36 o
  -3   1  34      800.78      787.93     35.95 o
  -2   1  34      360.33      366.89     29.68 o
  -1   1  34       44.15       52.92     27.60 o
   0   1  34       35.08       -1.50     23.47 o
   1   1  34       42.70       30.68     27.37 o
   2   1  34      356.83      376.50     33.90 o
   3   1  34      802.73      805.80     25.51 o
   4   1  34     1209.96     1203.15    103.77 o
   5   1  34        3.41       36.44     72.65 o
   6   1  34      158.00      205.60    167.62 o
   7   1  34      197.06      339.35    173.60 o
   8   1  34       12.80       57.65    134.36 o
  -8   2  34       25.31      304.16    182.70 o
  -7   2  34      160.89      215.23    211.71 o
  -6   2  34       36.87      147.63    117.42 o
  -5   2  34      218.49      213.92     84.16 o
  -4   2  34     1027.96      958.18    104.35 o
  -3   2  34      646.88      617.06     30.61 o
  -2   2  34      402.06      460.43     44.72 o
  -1   2  34       24.96       17.02     23.80 o
   0   2  34      569.70      577.00     44.09 o
   1   2  34       23.23       27.65     24.80 o
   2   2  34      397.75      393.49     37.18 o
   3   2  34      636.04      562.36     44.74 o
   4   2  34     1017.66      807.34     66.79 o
   5   2  34      229.98      153.45     82.09 o
   6   2  34       34.87      179.99    104.25 o
   7   2  34      157.01      131.34    110.23 o
   8   2  34       24.16       72.82    105.70 o
  -8   3  34       20.14      -10.02    135.29 o
  -7   3  34       21.86      160.94    104.79 o
  -6   3  34       38.67      149.90    171.39 o
  -5   3  34       55.04      179.61     82.36 o
  -4   3  34      604.25      626.63     28.58 o
  -3   3  34     1029.10     1016.89     57.04 o
  -2   3  34      450.47      565.69     42.35 o
  -1   3  34       10.60       28.03     31.53 o
   0   3  34       45.83      100.25     34.08 o
   1   3  34        9.47       22.43     27.70 o
   2   3  34      460.77      562.27     46.66 o
   3   3  34     1014.26      964.98     34.56 o
   4   3  34      606.04      545.45     76.63 o
   5   3  34       57.39       55.64     80.08 o
   6   3  34       40.50       63.13     84.09 o
   7   3  34       22.43      244.56    128.16 o
   8   3  34       20.71      244.81    125.94 o
  -8   4  34        9.88      118.19    113.57 o
  -7   4  34       85.66      103.63    124.08 o
  -6   4  34        0.72       25.97     97.84 o
  -5   4  34      560.39      540.54     54.09 o
  -4   4  34      495.26      540.83     74.81 o
  -3   4  34      147.01      148.90     35.66 o
  -2   4  34      796.63      892.56     53.73 o
  -1   4  34     1606.69     1579.46     64.09 o
   0   4  34      536.61      672.92     56.99 o
   1   4  34     1612.04     1575.25     65.26 o
   2   4  34      796.60      868.78     61.64 o
   3   4  34      147.23      180.22     39.98 o
   4   4  34      491.01      498.00     24.28 o
   5   4  34      562.46      524.55    125.45 o
   6   4  34        1.08      130.21     98.59 o
   7   4  34       84.89      105.72    110.01 o
   8   4  34       10.35      121.31    111.36 o
  -8   5  34       71.94       22.08    107.08 o
  -7   5  34       16.03      220.21    120.37 o
  -6   5  34       57.19      132.95    110.48 o
  -5   5  34       14.94       96.55    127.99 o
  -4   5  34      159.38      131.16     38.74 o
  -3   5  34      368.29      409.92     43.30 o
  -2   5  34      928.22      953.90     72.63 o
  -1   5  34      207.36      135.89     48.34 o
   0   5  34      694.47      846.14     64.37 o
   1   5  34      219.06      127.76     47.87 o
   2   5  34      918.57      994.94     53.44 o
   3   5  34      366.17      352.02     42.80 o
   4   5  34      161.88       99.20     28.34 o
   5   5  34       14.50       19.43     18.27 o
   6   5  34       55.92      123.46     94.94 o
   7   5  34       15.59      118.61    108.64 o
   8   5  34       72.57       43.02    121.64 o
  -7   6  34      124.94       92.99    127.07 o
  -6   6  34       16.01      219.77    130.60 o
  -5   6  34       23.09       72.12     59.68 o
  -4   6  34      150.67      163.16     47.76 o
  -3   6  34      383.66      181.85     87.03 o
  -2   6  34      572.18      580.45     57.93 o
  -1   6  34       12.44        0.34     46.96 o
   0   6  34      123.76      115.84     47.53 o
   1   6  34       13.68       21.26     40.12 o
   2   6  34      577.43      507.22     53.78 o
   3   6  34      379.23      333.73     45.69 o
   4   6  34      154.28      126.84     42.44 o
   5   6  34       23.07       50.69     40.64 o
   6   6  34       16.98      200.43    111.21 o
   7   6  34      124.46      189.62    111.06 o
  -7   7  34       54.62      280.19    151.74 o
  -6   7  34        6.33       -0.78     62.27 o
  -5   7  34       71.76       81.95     56.57 o
  -4   7  34       27.27       -4.89     38.83 o
  -3   7  34      175.11      132.94     52.86 o
  -2   7  34      211.32      145.27     60.28 o
  -1   7  34      469.70      482.28     59.06 o
   0   7  34       74.17      101.55     50.19 o
   1   7  34      479.82      636.26     86.00 o
   2   7  34      216.29      174.46     53.43 o
   3   7  34      177.28      184.68     53.35 o
   4   7  34       26.00        9.71     35.47 o
   5   7  34       72.64       69.07     35.74 o
   6   7  34        6.01       16.74     70.24 o
   7   7  34       53.34      136.36    134.04 o
  -6   8  34        5.19        5.55     63.49 o
  -5   8  34      167.46      280.02    140.56 o
  -4   8  34       49.35      128.40     54.12 o
  -3   8  34      305.35      167.50     70.40 o
  -2   8  34      235.52      237.99     67.59 o
  -1   8  34       27.84       -4.75     44.86 o
   0   8  34        8.76      -48.88     48.88 o
   1   8  34       24.81       -9.42     45.49 o
   2   8  34      233.39      232.23     53.62 o
   3   8  34      311.00      289.50     54.78 o
   4   8  34       50.71      156.58     81.14 o
   5   8  34      169.27      155.97     76.44 o
   6   8  34        5.52       92.93    110.02 o
  -5   9  34       25.70      -85.36     91.65 o
  -4   9  34      160.81      164.06    109.36 o
  -3   9  34       16.95       28.53    114.26 o
  -2   9  34       21.03       70.60     64.28 o
  -1   9  34      160.06      178.94     64.10 o
   0   9  34       66.16       28.72     51.67 o
   1   9  34      156.55      197.19     61.35 o
   2   9  34       19.80       22.00     80.97 o
   3   9  34       15.55       81.95     51.03 o
   4   9  34      160.63      162.04     69.22 o
   5   9  34       24.97       14.32     56.19 o
   6   9  34       12.67        2.82     84.46 o
  -5  10  34       62.04       76.60    125.73 o
  -4  10  34       33.89      102.02     98.33 o
  -3  10  34       51.06      136.09    124.74 o
  -2  10  34      142.96      148.67     65.94 o
  -1  10  34       27.90      165.45     70.21 o
   0  10  34        1.44      111.73     70.41 o
   1  10  34       26.67       96.02     66.44 o
   2  10  34      145.90      208.23    103.59 o
   3  10  34       51.79      122.51     75.15 o
   4  10  34       33.84      141.42     70.03 o
   5  10  34       62.37       98.80    115.10 o
  -3  11  34       41.73       46.58     87.79 o
  -2  11  34       66.40      121.63     69.54 o
  -1  11  34       28.54       91.16     68.88 o
   0  11  34       52.06      263.91     74.86 o
   1  11  34       28.50      137.87     68.58 o
   2  11  34       64.39       28.09     73.72 o
   3  11  34       41.22       48.54     67.55 o
  -1  12  34        6.16       27.82     80.45 o
   0  12  34       98.21       92.78     91.25 o
   1  12  34        6.07      231.03     75.29 o
   1   0  35      299.29      288.66     33.90 o
   2   0  35     1183.07     1242.61     51.38 o
   3   0  35        1.19        9.89     19.37 o
   4   0  35     1039.03     1146.76    123.58 o
   5   0  35       41.11       -3.63     92.00 o
   7   0  35       65.80       18.59    105.75 o
   8   0  35       21.24        9.15    152.43 o
  -8   1  35        9.44      515.01    205.32 o
  -7   1  35        6.61       27.69    105.18 o
  -5   1  35       39.67      -11.58     91.65 o
  -4   1  35       28.41       19.41     82.01 o
  -3   1  35       70.68       30.18     27.68 o
  -2   1  35       32.74       39.84     21.14 o
  -1   1  35      150.83      171.62     29.96 o
   0   1  35      284.02      233.27     74.18 o
   1   1  35      154.32      162.08     34.83 o
   2   1  35       29.83       50.28     24.66 o
   3   1  35       71.26       46.75     16.79 o
   4   1  35       27.59       61.69     66.22 o
   5   1  35       39.71      141.60     76.66 o
   6   1  35       58.37       -6.03    124.28 o
   7   1  35        6.54       32.44    104.94 o
   8   1  35        9.67      199.73    167.31 o
  -8   2  35       29.28      166.85    161.28 o
  -7   2  35       18.64       77.02    112.67 o
  -6   2  35       17.12        7.15    119.53 o
  -5   2  35       22.22        9.31     74.60 o
  -4   2  35      110.53      122.49     70.19 o
  -3   2  35      512.71      456.61     30.55 o
  -2   2  35      374.34      356.87     35.66 o
  -1   2  35        2.20        5.87     26.36 o
   0   2  35        4.94       -8.51     31.52 o
   1   2  35        3.00       18.28     26.10 o
   2   2  35      379.58      441.98     35.89 o
   3   2  35      519.79      472.03     26.77 o
   4   2  35      107.69       88.96     27.48 o
   5   2  35       24.14       79.76     72.82 o
   6   2  35       17.92       61.22     90.24 o
   7   2  35       19.10       37.77     92.38 o
   8   2  35       29.72       30.35    107.74 o
  -8   3  35       87.55      162.59    155.45 o
  -7   3  35       99.54      149.11    118.76 o
  -6   3  35       58.05      142.52    143.48 o
  -5   3  35       54.98      262.68    109.83 o
  -4   3  35      762.85      684.28     48.61 o
  -3   3  35      361.76      391.36     58.95 o
  -2   3  35      829.13      939.68     72.13 o
  -1   3  35      515.82      609.34    103.69 o
   0   3  35      992.83     1081.92     49.00 o
   1   3  35      508.55      731.96     43.77 o
   2   3  35      818.14      796.60     41.67 o
   3   3  35      352.41      340.86     30.34 o
   4   3  35      768.63      724.66     62.23 o
   5   3  35       55.95      132.48    109.93 o
   6   3  35       56.59      121.82    110.73 o
   7   3  35       97.93      241.74    204.01 o
   8   3  35       87.45       35.89    123.24 o
  -8   4  35       21.60      127.41    117.34 o
  -7   4  35      101.00      147.23    118.99 o
  -6   4  35       68.94      111.92    142.41 o
  -5   4  35      177.79      139.17     43.44 o
  -4   4  35       71.86       82.72     37.12 o
  -3   4  35      394.15      315.51     42.61 o
  -2   4  35       79.19       67.10     34.18 o
  -1   4  35      379.62      439.69     48.88 o
   0   4  35      390.36      392.90     53.75 o
   1   4  35      372.74      380.45     52.30 o
   2   4  35       79.34      113.03     37.33 o
   3   4  35      401.53      342.44     46.25 o
   4   4  35       70.94       41.07     26.82 o
   5   4  35      182.06      148.30     73.25 o
   6   4  35       68.09       25.36    101.70 o
   7   4  35      100.80      105.03    111.79 o
   8   4  35       21.91      127.97    150.18 o
  -7   5  35       15.10       99.22    122.47 o
  -6   5  35       71.39      154.97    108.29 o
  -5   5  35       68.20      157.62    166.62 o
  -4   5  35      110.42      138.09     31.92 o
  -3   5  35      119.30       93.41     37.93 o
  -2   5  35      188.50      220.95     45.00 o
  -1   5  35     2241.68     2215.64     82.64 o
   0   5  35       40.48       35.77     43.26 o
   1   5  35     2213.17     2351.32     93.12 o
   2   5  35      179.68      192.52     45.78 o
   3   5  35      116.48      129.04     36.03 o
   4   5  35      116.26      101.41     33.15 o
   5   5  35       68.30      246.27    142.56 o
   6   5  35       71.36       63.15    110.08 o
   7   5  35       16.38      154.75    118.31 o
  -7   6  35       56.17      292.52    158.03 o
  -6   6  35       88.22      148.49    116.36 o
  -5   6  35       47.07       74.98     68.07 o
  -4   6  35      464.09      527.23     48.84 o
  -3   6  35      313.10      239.00     66.04 o
  -2   6  35      109.78       79.19     43.04 o
  -1   6  35       52.78       83.74     47.31 o
   0   6  35      641.90      659.12     67.00 o
   1   6  35       53.74       49.45     46.38 o
   2   6  35      109.53       53.33     38.44 o
   3   6  35      318.41      341.99     42.26 o
   4   6  35      468.38      461.37     81.21 o
   5   6  35       47.24       60.40     28.71 o
   6   6  35       86.73      147.75    122.18 o
   7   6  35       56.14      181.46    133.45 o
  -7   7  35       14.03      168.65    179.18 o
  -6   7  35       11.77       47.28    145.14 o
  -5   7  35      143.71      223.59     65.26 o
  -4   7  35      248.96      225.16     92.73 o
  -3   7  35       64.49       54.73     57.57 o
  -2   7  35       11.82       39.31     48.01 o
  -1   7  35       94.96       55.07     51.07 o
   0   7  35       72.14       75.48     52.13 o
   1   7  35       98.77      126.82     50.89 o
   2   7  35       12.45       36.05     42.43 o
   3   7  35       62.81      140.41     50.86 o
   4   7  35      250.74      295.75     95.48 o
   5   7  35      144.68      110.09     79.38 o
   6   7  35       12.57      139.20    179.88 o
   7   7  35       13.75      117.80    192.81 o
  -6   8  35      110.64      142.46    125.40 o
  -5   8  35       63.67      100.41     82.94 o
  -4   8  35       16.49       18.48     47.48 o
  -3   8  35        0.52       61.35     48.98 o
  -2   8  35       47.75       51.11     56.95 o
  -1   8  35       36.75       56.66     59.73 o
   0   8  35       58.50       23.93     51.86 o
   1   8  35       37.26       27.19     51.92 o
   2   8  35       45.68       46.35     45.24 o
   3   8  35        0.46       12.17     59.62 o
   4   8  35       15.20       25.70     43.41 o
   5   8  35       61.90      124.08     66.34 o
   6   8  35      108.08      -20.14    154.80 o
  -5   9  35       64.61      114.08    118.57 o
  -4   9  35       61.96       64.21     61.13 o
  -3   9  35       49.78       52.74     69.08 o
  -2   9  35       26.66       81.41     69.19 o
  -1   9  35       28.63        0.80     58.20 o
   0   9  35       78.81       83.57     70.41 o
   1   9  35       28.46       38.77     52.14 o
   2   9  35       26.69       46.82     76.75 o
   3   9  35       51.19      148.85     62.66 o
   4   9  35       60.23       19.97     62.60 o
   5   9  35       64.09      206.37     90.41 o
  -4  10  35       49.23       96.22    198.60 o
  -3  10  35        7.05      170.40     82.49 o
  -2  10  35       13.36       93.42     92.23 o
  -1  10  35       11.83      133.58     88.68 o
   0  10  35        2.05      102.66     66.20 o
   1  10  35       12.24       49.37     59.09 o
   2  10  35       13.61       70.39     61.84 o
   3  10  35        7.37      136.76     60.32 o
   4  10  35       50.11      167.53     59.82 o
  -3  11  35      202.22      228.95    105.23 o
  -2  11  35       19.03      203.10     76.52 o
  -1  11  35       94.11      197.75     82.70 o
   0  11  35       51.43       47.05     65.94 o
   1  11  35       95.17      108.29     83.99 o
   2  11  35       19.18      132.59     73.89 o
   3  11  35      198.55      257.64     79.11 o
   0   0  36        0.22       33.04     35.81 o
   1   0  36      355.11      291.11     36.12 o
   2   0  36      568.62      597.17     33.78 o
   3   0  36      268.68      299.76     17.65 o
   4   0  36      161.41      238.32     93.10 o
   5   0  36        0.69      108.40     96.63 o
   7   0  36        2.69       -4.94    132.47 o
   8   0  36       79.28        3.32    147.91 o
  -7   1  36      272.22      151.97    158.67 o
  -6   1  36       11.79      -32.98    139.16 o
  -5   1  36      246.28      199.59    105.62 o
  -4   1  36      158.64      250.28     93.04 o
  -3   1  36      419.95      405.52     34.86 o
  -2   1  36      279.69      317.47     36.64 o
  -1   1  36      110.86      163.19     35.24 o
   0   1  36       93.21       78.87     33.95 o
   1   1  36      113.07      137.76     43.86 o
   2   1  36      278.02      217.45     29.31 o
   3   1  36      409.51      396.75     20.94 o
   4   1  36      165.02      143.16     76.90 o
   5   1  36      248.09      243.05     87.64 o
   6   1  36       11.61       45.72     93.07 o
   7   1  36      272.03      499.09    175.56 o
   8   1  36       12.98       20.01    160.78 o
  -8   2  36        9.47       68.89    117.15 o
  -7   2  36       51.57      167.55    160.63 o
  -6   2  36       52.62        4.83    151.23 o
  -5   2  36      446.46      463.61     97.47 o
  -4   2  36      304.04      327.96     82.36 o
  -3   2  36       66.70       62.19     26.41 o
  -2   2  36       78.67      100.17     30.84 o
  -1   2  36      106.78      104.78     36.43 o
   0   2  36      367.18      311.05     71.51 o
   1   2  36      106.01       83.25     29.39 o
   2   2  36       85.08       90.38     29.98 o
   3   2  36       63.85       63.01     22.50 o
   4   2  36      313.58      267.40     35.27 o
   5   2  36      453.90      393.97    171.34 o
   6   2  36       55.39      -85.26    103.01 o
   7   2  36       52.00      253.31    133.27 o
   8   2  36        9.12       -6.79     95.18 o
  -8   3  36       15.02      134.26    138.71 o
  -7   3  36       10.20       42.48    113.36 o
  -6   3  36       71.06      -34.09    152.73 o
  -5   3  36      346.73      294.85     93.57 o
  -4   3  36      198.53      195.96     50.15 o
  -3   3  36      137.85      151.05     36.13 o
  -2   3  36      654.64      732.67     69.42 o
  -1   3  36       89.20       76.07     38.70 o
   0   3  36     1591.24     1468.06     65.04 o
   1   3  36       92.60      105.25     32.56 o
   2   3  36      652.10      681.48     40.43 o
   3   3  36      132.75      137.72     28.97 o
   4   3  36      189.51      180.01     32.63 o
   5   3  36      349.01      187.71     91.89 o
   6   3  36       71.56       79.09     98.68 o
   7   3  36       10.00      159.23    111.84 o
   8   3  36       14.50      107.35    155.22 o
  -8   4  36       45.85       17.73    118.49 o
  -7   4  36       13.77       84.12    120.24 o
  -6   4  36      273.03      361.35    121.35 o
  -5   4  36      133.37       69.86     60.95 o
  -4   4  36      120.77      164.71     41.71 o
  -3   4  36      235.93      276.33     35.85 o
  -2   4  36      169.72      170.18     37.57 o
  -1   4  36      738.85      808.29     52.20 o
   0   4  36       10.44       36.70     36.25 o
   1   4  36      745.24      754.45     55.35 o
   2   4  36      166.71      177.07     41.06 o
   3   4  36      237.53      223.12     39.58 o
   4   4  36      119.73      130.69     19.84 o
   5   4  36      131.21       64.73     41.59 o
   6   4  36      269.87      228.56    132.07 o
   7   4  36       14.67      110.88    192.86 o
   8   4  36       46.45      -91.71    136.56 o
  -7   5  36       21.98      132.35    122.48 o
  -6   5  36       97.38      102.28    130.75 o
  -5   5  36       83.44       80.03     64.10 o
  -4   5  36        3.64       -0.44     26.18 o
  -3   5  36       66.53       62.81     37.79 o
  -2   5  36       69.60       37.92     41.84 o
  -1   5  36      383.08      547.80     62.68 o
   0   5  36        8.86       41.89     55.10 o
   1   5  36      388.42      403.68     65.96 o
   2   5  36       73.10       12.91     42.72 o
   3   5  36       67.10       46.71     33.51 o
   4   5  36        4.31       30.40     32.79 o
   5   5  36       85.78      187.90    114.90 o
   6   5  36       99.18      104.79     91.93 o
   7   5  36       22.39       86.18    157.27 o
  -7   6  36        3.65       70.73    142.78 o
  -6   6  36       12.28        1.69     97.61 o
  -5   6  36        6.60       77.13     50.02 o
  -4   6  36       76.25      161.16     76.10 o
  -3   6  36      158.05      103.25     43.60 o
  -2   6  36      283.85      215.52     54.56 o
  -1   6  36      451.83      462.37     60.67 o
   0   6  36      636.42      637.85     68.58 o
   1   6  36      446.47      398.35     82.10 o
   2   6  36      285.40      338.44     47.75 o
   3   6  36      164.09      202.19     45.36 o
   4   6  36       78.85       61.59     34.93 o
   5   6  36        6.70       34.43     67.22 o
   6   6  36       11.41      105.23     94.82 o
   7   6  36        3.92      110.84    160.69 o
  -6   7  36       35.60       -4.75    100.45 o
  -5   7  36       38.12       74.95    144.78 o
  -4   7  36       41.78       66.61     44.70 o
  -3   7  36       15.82      -26.87     42.04 o
  -2   7  36       65.36       67.54     49.24 o
  -1   7  36       14.75      106.23     58.93 o
   0   7  36        6.06       20.87     44.19 o
   1   7  36       13.25      -10.96     48.93 o
   2   7  36       62.68       74.21     43.46 o
   3   7  36       15.12       38.65     35.58 o
   4   7  36       41.64      137.87     55.59 o
   5   7  36       39.45      152.36    156.14 o
   6   7  36       35.54       92.85    119.26 o
  -6   8  36       66.69      177.30    120.01 o
  -5   8  36        0.07      129.79     74.49 o
  -4   8  36       67.43        9.40     53.61 o
  -3   8  36       76.74       30.76     51.82 o
  -2   8  36      207.03      258.04     71.70 o
  -1   8  36      166.49      204.16     60.68 o
   0   8  36      128.39      174.68     58.63 o
   1   8  36      160.84      158.32     57.56 o
   2   8  36      208.38      251.36     59.39 o
   3   8  36       74.88       38.12     46.11 o
   4   8  36       66.71      140.26     58.30 o
   5   8  36        0.09      -59.37     64.88 o
   6   8  36       67.52      150.01    138.60 o
  -5   9  36       93.72      156.20     98.11 o
  -4   9  36       14.12       51.91     74.64 o
  -3   9  36       88.40      132.39     72.01 o
  -2   9  36       32.96       92.86     60.99 o
  -1   9  36      193.06      224.24     75.48 o
   0   9  36       32.27       11.06     53.64 o
   1   9  36      193.12      246.33     75.36 o
   2   9  36       30.98        4.01     56.83 o
   3   9  36       89.05       71.59     51.64 o
   4   9  36       14.83        7.10     58.19 o
   5   9  36       94.09      140.62     92.15 o
  -4  10  36       23.87       -6.00     61.66 o
  -3  10  36       25.45      153.22     99.15 o
  -2  10  36      120.59      277.72    100.28 o
  -1  10  36       86.05      168.68     63.61 o
   0  10  36      398.29      355.18     80.52 o
   1  10  36       85.07       66.61     75.87 o
   2  10  36      116.72      191.57     64.90 o
   3  10  36       25.82      129.77     70.73 o
   4  10  36       24.28       43.34     58.49 o
  -3  11  36       23.73      112.44    100.47 o
  -2  11  36      166.45      220.16     83.54 o
  -1  11  36       37.50      195.89     72.09 o
   0  11  36        0.57      170.70     72.80 o
   1  11  36       39.05       82.22     74.43 o
   2  11  36      164.90      346.29     80.80 o
   3  11  36       23.94      200.67     86.72 o
   1   0  37     1301.10     1401.24     52.40 o
   2   0  37     1248.95     1120.34     41.87 o
   3   0  37       24.47       32.35     25.83 o
   4   0  37      254.42      380.68    104.51 o
   5   0  37       14.26       11.16     81.93 o
   6   0  37        2.13      189.63    117.30 o
   7   0  37      102.71       92.64     98.89 o
   8   0  37       19.50      -24.63    164.50 o
  -7   1  37      129.84      159.93    166.91 o
  -6   1  37       18.33      -93.08    124.30 o
  -5   1  37       41.31       66.28     94.34 o
  -4   1  37       74.09       86.05     89.28 o
  -3   1  37      115.40       91.69     53.56 o
  -2   1  37      158.54      191.05     27.38 o
  -1   1  37      196.85      125.44     47.24 o
   0   1  37      114.48       56.17     34.32 o
   1   1  37      192.17      192.37     47.68 o
   2   1  37      154.16      145.02     33.91 o
   3   1  37      110.41      120.17     16.14 o
   4   1  37       75.22      141.80     74.18 o
   5   1  37       40.45       66.69     78.40 o
   6   1  37       18.04        7.92     91.98 o
   7   1  37      128.68      187.28    105.13 o
   8   1  37        2.79       27.75    166.91 o
  -8   2  37        6.91      -13.53    122.53 o
  -7   2  37       29.87        1.51    118.49 o
  -6   2  37       17.58      374.35    159.17 o
  -5   2  37       85.41      148.73     81.98 o
  -4   2  37      102.28       71.27     76.30 o
  -3   2  37      129.82      102.29     31.97 o
  -2   2  37      291.77      290.48     45.35 o
  -1   2  37       57.37       72.88     27.95 o
   0   2  37     1099.40     1281.92     50.56 o
   1   2  37       63.87       66.15     33.90 o
   2   2  37      287.69      306.36     40.43 o
   3   2  37      132.25      172.36     19.72 o
   4   2  37      106.24      182.58     74.94 o
   5   2  37       87.14       17.86     78.84 o
   6   2  37       18.28      -53.59    108.56 o
   7   2  37       28.32       87.89    105.36 o
   8   2  37        6.71      -36.64     99.10 o
  -8   3  37       28.29       55.40    122.75 o
  -7   3  37       79.58      -32.24    126.40 o
  -6   3  37      123.02      155.99    107.09 o
  -5   3  37      159.80      422.51    149.96 o
  -4   3  37       21.51        3.98     17.09 o
  -3   3  37      163.84      124.50     39.08 o
  -2   3  37      474.10      402.17     54.91 o
  -1   3  37      138.66      170.07     55.53 o
   0   3  37      237.27      233.95     56.32 o
   1   3  37      135.43      121.21     32.39 o
   2   3  37      473.17      448.01     43.38 o
   3   3  37      164.93      145.93     35.79 o
   4   3  37       20.48       17.14     32.90 o
   5   3  37      163.00      222.20    110.80 o
   6   3  37      124.88       60.15    114.77 o
   7   3  37       77.34       50.59     99.22 o
   8   3  37       29.40      -11.39     98.68 o
  -7   4  37        8.30      -28.56    112.81 o
  -6   4  37      309.99      456.63    124.29 o
  -5   4  37      159.49      321.44    107.79 o
  -4   4  37       62.00       84.79     37.43 o
  -3   4  37      676.30      703.61     47.48 o
  -2   4  37      128.13       96.25     43.59 o
  -1   4  37     1165.77     1312.81     62.14 o
   0   4  37       69.02      108.44     40.92 o
   1   4  37     1182.08     1230.42     60.99 o
   2   4  37      128.55       95.86     39.49 o
   3   4  37      677.20      712.27     44.50 o
   4   4  37       64.87       24.85     17.55 o
   5   4  37      155.71      162.60    105.71 o
   6   4  37      311.59       62.00    122.19 o
   7   4  37        8.27      113.42     97.63 o
  -7   5  37        1.44       61.20    112.95 o
  -6   5  37       19.36      146.40    159.17 o
  -5   5  37      117.69      110.70     46.57 o
  -4   5  37      317.26      247.62     61.70 o
  -3   5  37        7.29       -9.01     32.11 o
  -2   5  37       79.05       82.14     42.75 o
  -1   5  37      906.33      944.71     64.58 o
   0   5  37       79.30       92.56     48.21 o
   1   5  37      913.05      958.50     67.99 o
   2   5  37       80.26       87.98     45.01 o
   3   5  37        7.05       -8.66     36.85 o
   4   5  37      316.57       82.00     69.05 o
   5   5  37      120.85      132.82     93.97 o
   6   5  37       18.55       89.13     92.77 o
   7   5  37        1.20       15.02     97.72 o
  -7   6  37       30.05      364.52    216.80 o
  -6   6  37      176.02      136.37    112.91 o
  -5   6  37      159.76      169.86     69.13 o
[truncated: 88,695 more chars]
